# Supplementary material for: Heat-Resistant Inbred Lines Coordinate the Heat Response Gene Expression Remarkably in Maize (Zea mays L.)
Source: Genes (Basel). 2024 Feb 25;15(3):289. doi: 10.3390/genes15030289 (PMC10970198; doi:10.3390/genes15030289)
Supplement: Supplementary file 1 [file genes-15-00289-s001.zip]

Archive with 2 entries (2 files):
- Supplemental figures.pdf
- supplemental table.xlsx
