# Supplementary material for: Heat-Resistant Inbred Lines Coordinate the Heat Response Gene Expression Remarkably in Maize (Zea mays L.)
Source: Genes (Basel). 2024 Feb 25;15(3):289. doi: 10.3390/genes15030289 (PMC10970198; doi:10.3390/genes15030289)
Supplement: Supplementary file 1 [file genes-15-00289-s001.zip › supplemental table.xlsx]

## Sheet: Table S1
Table S1: Summary of reads mapping to the reference genome
Sample−id	Raw reads	Unique mapping reads	Ratios
AF171−CK−rep1	24127545	21798121	0.9035
AF171−CK−rep2	24079714	21778116	0.9044
AF171−HS−rep1	21604562	19385683	0.8973
AF171−HS−rep2	24113409	21725314	0.901
Z58D−CK−rep1	24119224	21454208	0.8895
Z58D−CK−rep2	24145158	21455889	0.8886
Z58D−HS−rep1	24107241	21850977	0.9064
Z58D−HS−rep2	24095464	21559645	0.8948

## Sheet: Table S2
Table S2. Raw data for FPKM values for all mRNA identified in AF171 and Z58D under different treatments
Gene−id	AF171−CK−rep1	AF171−CK−rep2	AF171−HS−rep1	AF171−HS−rep2	Z58D−CK−rep1	Z58D−CK−rep2	Z58D−HS−rep1	Z58D−HS−rep2
Zm00001d030024	0	0	0	0	0.0525892	0	0	0
ENSRNA049470263	0	0	0	0	0	0	0	0
Zm00001d000759	0	0	0	0	0	0	0	0
Zm00001d048188	0	0	0	0	0	0	0	0
Zm00001d022759	0	0	0	0	0	0	0	0
Zm00001d019339	0	0	0	0	0	0	0	0
Zm00001d049150	0	0	0	0	0	0	0	0
Zm00001d022536	7.87492	10.0396	9.6528	10.0081	8.88757	8.74227	15.7612	11.4195
Zm00001d008565	0.0984365	0.0984273	0.112242	0.250202	0.0525892	0.258647	0.594763	1.57336
Zm00001d013887	40.5559	44.7352	21.6627	21.5674	30.6069	29.434	35.8344	26.7978
ZemaCp032	0	0	0	0	0	0	0	0
Zm00001d000536	0	0	0	0	0	0	0	0
Zm00001d013488	0.738274	0.590564	0.505088	0.200162	0.68366	0.775942	0.198254	0.203014
Zm00001d014500	15.0116	15.6499	12.7956	14.1114	12.6214	10.139	13.0352	18.6773
Zm00001d015280	0	0	0	0	0	0	0	0
Zm00001d025120	0.442964	0.590564	0.224484	0.750606	0.210357	0.155188	0.198254	0.253767
Zm00001d003950	31.9919	35.5323	34.9072	42.4843	30.7647	38.0211	31.4729	32.5837
Zm00001d000889	0	0	0	0	0	0	0	0
Zm00001d038423	0	0	0	0	0	0	0	0
Zm00001d036764	5.70932	4.97058	1.57139	3.50283	7.41508	5.2764	4.26246	6.75021
ENSRNA049449993	0	0	0	0	0	0	0	0
Zm00001d029703	0	0	0.0561209	0.0500404	0	0.0517294	0.0495635	0.355274
Zm00001d016651	1.18124	0.393709	0	1.40113	0.0525892	0.0517294	0.0495635	0.101507
Zm00001d021935	18.8506	22.6383	15.7139	21.067	2.99758	2.2761	7.73191	5.48137
Zm00001d051394	0.935147	1.0827	1.40302	1.35109	0.368124	0.362106	0.247818	0.203014
Zm00001d007151	1.57498	2.75596	1.01018	1.45117	2.15616	1.60361	1.73472	2.03014
Zm00001d001212	0	0	0	0	0	0	0	0
Zm00001d022889	0.885929	1.0827	1.45914	1.30105	0.105178	0.569024	1.0904	1.87788
Zm00001d048919	0	0	0	0	0	0	0	0
Zm00001d053925	210.014	163.685	235.147	247.149	386.373	439.597	321.42	229.253
Zm00001d040847	0	0	0	0	0	0	0	0
Zm00001d025646	0.0984365	0.196855	0.112242	0.350283	0.262946	0.206918	0.148691	0.456781
Zm00001d040448	5.06948	5.21665	2.74993	2.3519	3.36571	3.36241	0.941707	2.08089
Zm00001d001291	1.23046	1.67326	0	0	0.0525892	0.258647	0.0495635	0
Zm00001d040677	0	0	0	0	0	0.0517294	0	0
Zm00001d018683	0	0	0	0	0	0.0517294	0	0
Zm00001d042680	0	0	0	0	0	0	0	0
Zm00001d026941	0.0984365	0.147641	0	0.100081	0.315535	0.258647	0.0495635	0.0507535
Zm00001d015956	105.721	124.412	121.109	108.137	122.743	99.3205	160.388	158.503
Zm00001d012282	0	0	0	0	0	0	0	0
Zm00001d043409	0	0	0	0	0	0	0	0
Zm00001d013757	66.1001	61.9108	67.6819	77.4125	75.9388	54.678	85.7945	75.2674
Zm00001d003286	0	0	0	0	0	0	0	0
Zm00001d022122	31.6966	28.4455	21.9433	24.6199	39.0738	42.1078	73.354	34.5124
Zm00001d011142	0	0	0	0	0	0	0	0
ENSRNA049470674	0	0	0	0	0	0	0	0
Zm00001d031344	7.48118	4.97058	1.3469	4.30347	2.99758	3.98317	58.6832	3.705
Zm00001d007006	0	0	0	0	0	0	0	0
Zm00001d015431	108.625	98.1812	87.0997	65.9532	105.757	106.77	81.532	102.065
Zm00001d029554	0	0.0492136	0	0	0	0	0	0.0507535
Zm00001d007517	11.8616	9.89194	7.85693	10.3083	7.62543	6.93174	2.42861	12.4854
Zm00001d052614	0	0	0	0	0	0	0	0
Zm00001d025033	4.13433	4.18316	6.1733	6.60533	3.94419	3.87971	5.35286	10.506
zma-MIR171l	0	0	0	0	0	0	0	0
Zm00001d014737	37.7012	37.3532	37.9939	42.9347	49.6442	45.0046	16.3064	29.1832
Zm00001d039840	6.79212	16.1421	10.1579	21.5674	20.1417	25.6061	43.9629	153.377
Zm00001d039670	29.6786	34.2035	16.3873	23.7692	35.1296	23.3817	24.7818	27.0516
Zm00001d017368	0.393746	0.54135	1.01018	1.00081	0.420714	0.310377	0.545199	0.304521
Zm00001d031479	0	0.0492136	0.112242	0	0.0525892	0.0517294	0.0495635	0
Zm00001d008393	0.0492183	0	0	0	0	0	0	0
Zm00001d045092	0	0	0	0.0500404	0	0	0.0495635	0
Zm00001d024914	0	0	0	0	0	0	0	0
Zm00001d005709	0	0	0	0	0	0	0	0
Zm00001d010968	1.03358	1.8209	1.0663	1.30105	1.05178	1.65534	5.05548	2.99445
Zm00001d010494	0.0492183	0	0.112242	0.0500404	0.157768	0.103459	0	0.203014
Zm00001d053971	0	0.0492136	0	0	0	0	0	0
Zm00001d049545	4.28199	3.39574	3.19889	5.85473	4.10196	6.46618	1.13996	8.42507
Zm00001d010906	0	0	0	0.0500404	0	0	0.0495635	0.101507
Zm00001d023902	0	0	0	0	0	0	0	0
Zm00001d040116	7.53039	6.4962	7.74469	12.6102	10.7282	7.08693	6.04675	11.1658
Zm00001d038748	0	0	0	0	0	0	0.148691	0.0507535
Zm00001d021169	38.1934	38.5343	17.7903	22.0678	47.0673	40.7111	11.4492	15.3783
Zm00001d040723	0	0	0	0	0	0	0	0
Zm00001d030157	18.949	19.6855	18.1271	16.8136	22.9815	21.0539	25.1783	22.4838
Zm00001d004930	9.79443	12.6479	18.2393	20.0662	18.7218	16.7603	34.744	28.3204
Zm00001d039260	67.6259	75.4937	36.7031	35.8289	54.8505	42.8837	41.1873	38.5726
Zm00001d019235	0	0	0	0	0	0	0	0
Zm00001d042090	0.344528	0.885846	1.12242	2.75222	0.841427	1.55188	0.991271	0.812055
Zm00001d018093	0	0	0	0	0	0	1.23909	0.304521
Zm00001d007068	31.5489	38.928	21.4943	28.1727	36.4443	39.4696	66.5638	53.6464
Zm00001d033410	0	0	0	0	0	0	0	0
Zm00001d041226	0	0	0	0	0	0	0	0.15226
Zm00001d028412	7.33352	8.41553	7.46409	10.6086	5.31151	5.74197	14.5221	18.322
Zm00001d017306	0	0	0	0	0	0	0	0
Zm00001d019503	0	0	0	0	0	0	0	0
Zm00001d032945	1.6242	1.62405	2.07647	3.85311	1.78803	1.13805	1.88341	2.23315
Zm00001d025939	3.24841	4.23237	5.66822	6.45521	3.83901	4.397	4.06421	8.62809
Zm00001d046969	0	0	0	0	0	0	0	0
Zm00001d017504	0	0	0	0	0.105178	0.155188	0.0495635	0.101507
Zm00001d038714	0.344528	0.0984273	0	0	0	0	0	0
Zm00001d032088	0.246091	0.492136	0.897935	1.60129	0.788838	0.413835	2.82512	5.68439
Zm00001d034727	0.590619	0.196855	0.61733	0.700565	0.157768	0.362106	0.644326	1.06582
Zm00001d003513	3.19919	3.49417	0.841814	1.90153	2.20875	2.12091	2.03211	0.659795
Zm00001d037778	37.3074	45.6703	13.3007	13.7611	53.9039	37.4004	18.1403	15.1245
Zm00001d044153	2.4117	2.01776	18.2393	38.4811	0.0525892	0.413835	0	2.48692
Zm00001d023557	12.1077	13.1893	15.4894	20.8668	16.1449	12.622	24.7322	26.4933
Zm00001d035421	0	0	0	0	0	0.0517294	0	0
Zm00001d031851	5.16792	3.93709	6.39779	5.60452	3.15535	2.22437	5.74937	3.29897
Zm00001d035244	0	0	0.0561209	0.0500404	0.315535	0.103459	0.0495635	0.203014
Zm00001d042281	0.885929	0.590564	0.561209	1.05085	1.05178	2.06918	6.54239	6.85172
Zm00001d045326	40.8512	40.306	27.1625	27.8225	51.2745	44.1769	19.4785	26.8993
Zm00001d035997	0	0	0	0	0	0	0	0
Zm00001d035864	0.0984365	0.147641	0.0561209	0.0500404	0.0525892	0.206918	0.0495635	0.0507535
Zm00001d052878	0	0	0	0	6.78401	9.10438	5.25374	5.48137
Zm00001d031318	14.3225	13.4353	10.663	15.9128	13.8835	13.2945	19.528	21.3672
Zm00001d012559	34.4036	34.9417	20.0352	21.017	38.6531	50.4362	35.091	48.0128
Zm00001d026776	0	0	0	0	0	0	0	0
Zm00001d052648	7.92414	10.5317	8.19366	7.70622	9.93936	6.98347	10.8049	11.5718
Zm00001d014658	54.0417	60.2375	38.9479	41.3834	60.4776	47.0738	34.5954	42.7852
Zm00001d012736	3.88824	2.5099	1.17854	2.00162	2.73464	2.01745	1.6356	2.23315
Zm00001d029356	0.0492183	0	0	0.550444	0	0	0	0.0507535
Zm00001d031781	0.0492183	0	0	0	0.368124	0.672483	0.0991271	0.355274
Zm00001d050480	0	0	0	0	0	0	0	0
Zm00001d031546	0.787492	1.0827	1.68363	1.05085	0.578481	0.620753	0.346945	1.26884
Zm00001d003732	0	0	0	0	0	0	0	0
Zm00001d009499	0	0	0	0	0	0	0	0
Zm00001d024700	0	0.0492136	0.0561209	0.0500404	0.315535	0.724212	0	0.812055
Zm00001d046652	14.0272	14.9117	11.2803	14.1614	35.6555	27.6752	19.3793	14.9723
Zm00001d024948	0	0	0	0	0	0	0	0
Zm00001d001690	0	0	0	0	0	0	0	0
Zm00001d006515	0	0	0	0	0	0	0	0
Zm00001d027910	0	0	0	0	0	0	0	0
Zm00001d015012	3.93746	4.3308	2.80605	3.15254	3.20794	3.31068	2.87469	3.45124
Zm00001d053581	2.1656	1.8209	3.14277	3.60291	0.105178	0	0	0
Zm00001d006074	0	0	0	0	0	0	0	0
Zm00001d053746	0.393746	0.492136	0.336726	1.30105	0.210357	0.103459	0.545199	2.08089
Zm00001d040414	0	0	0	0	0	0	0	0
Zm00001d004752	0	0.0492136	0.112242	0.100081	0	0.0517294	0	0.15226
Zm00001d011380	0	0	0	0	0	0	0	0
Zm00001d017883	45.6746	48.0817	25.8156	34.0275	38.0746	41.2284	26.12	37.4053
Zm00001d025165	23.231	22.0969	27.1625	32.3761	30.4491	27.0028	31.0268	42.9374
Zm00001d015091	8.17023	9.69509	32.943	17.6643	10.1497	13.3979	104.976	69.6337
Zm00001d025493	0	0	0	0	0	0	0	0
Zm00001d008520	29.9247	30.8077	22.0555	24.82	31.6587	31.9171	29.8373	38.3189
Zm00001d046135	38.784	43.8494	34.9633	49.0896	46.1207	33.0034	113.748	66.1825
Zm00001d026462	0	0	0	0	0	0	0	0
Zm00001d051596	0.0492183	0.0984273	0.112242	0.0500404	0.105178	0	0.198254	0.456781
Zm00001d034843	0	0	0	0	0	0	0	0
Zm00001d034673	71.8587	56.4973	125.935	97.2285	222.505	193.52	69.835	77.4498
Zm00001d010034	0	0	0	0	0	0	0	0
Zm00001d039271	9.89287	10.5317	9.59668	12.2099	14.3043	10.2424	18.5863	15.9366
Zm00001d037402	0	0	0.0561209	0	0	0	0	0
Zm00001d045432	2.36248	2.46068	4.93864	5.95481	6.10035	5.69024	3.32076	1.06582
Zm00001d013638	2.21482	2.55911	2.86217	2.25182	1.41991	1.70707	3.17207	1.67486
Zm00001d020310	8.36711	8.6616	11.6732	14.1114	9.88677	8.53536	14.0265	21.2657
Zm00001d012010	10.0405	13.4353	17.6781	18.1146	50.9589	34.9691	38.6596	45.8304
Zm00001d052995	0	0	0	0	0	0	0	0
Zm00001d048013	0.0492183	0	0	0.0500404	0.0525892	0	0	0
Zm00001d022334	0.0984365	0.295282	0.112242	0.100081	0.105178	0	0.644326	0.15226
Zm00001d043133	0	0	0	0	0	0	0	0
Zm00001d039661	0.0984365	0	0	0.0500404	0.0525892	0.0517294	0	0
Zm00001d019754	40.3098	45.375	49.3864	50.2906	47.2777	38.9523	57.6424	52.6313
Zm00001d050231	0.0492183	0.246068	0.168363	0.600485	1.15696	0.413835	0.446072	0.304521
Zm00001d034263	3.14997	2.55911	1.90811	2.80226	1.26214	1.60361	1.78429	2.43617
Zm00001d024537	0.0492183	0.0492136	0	0	0	0	0	0
Zm00001d017753	2.26404	2.60832	1.40302	3.1025	1.31473	1.24151	1.53647	2.08089
Zm00001d004882	0	0.0492136	0	0	1.36732	1.24151	0.148691	0.355274
Zm00001d035475	66.1986	63.7317	45.8508	66.5037	80.6192	86.4399	80.1938	54.4585
Zm00001d024695	0.0492183	0.0492136	0	0	0	0	0	0.0507535
ENSRNA049474421	0	0	0	0	0	0	0	0
ENSRNA049473923	0	0	0	0.100081	0	0	0	0
Zm00001d023192	0	0	0	0	0	0	0	0
Zm00001d010196	0	0	0	0	0	0	0	0
Zm00001d001705	0	0	0	0	0	0	0	0
Zm00001d005391	88.839	87.6495	62.0698	66.7539	93.451	65.2308	121.232	92.1175
Zm00001d053960	2.60857	2.36225	1.90811	1.70137	1.15696	1.39669	7.28584	2.53767
Zm00001d004129	0	0	0	0	0	0	0	0
Zm00001d049078	0	0	0	0	0	0	0	0
Zm00001d016449	0	0	0	0	0	0	0	0
ENSRNA049442590	0	0	0	0	0	0	0	0
Zm00001d038190	79.1922	93.2599	100.513	119.196	66.4727	73.6627	91.3456	160.432
Zm00001d018433	0	0	0	0	0	0	0	0
Zm00001d016374	6.93978	7.77576	9.54056	13.2607	7.36249	7.96633	8.07886	13.2467
Zm00001d028031	0	0	0	0	0	0	0	0
Zm00001d023111	0	0	0	0	0	0	0	0
Zm00001d005312	24.806	26.034	17.6781	22.1679	62.9493	44.4873	23.8401	47.556
Zm00001d001080	4.13433	3.88788	6.79063	7.45602	3.62865	3.5176	5.89806	13.0436
Zm00001d007934	3.34684	3.29731	6.1733	6.60533	2.57687	2.37955	3.51901	5.78589
Zm00001d042430	0	0	0	0	0	0	0	0
Zm00001d034795	4.0359	4.6753	4.99476	6.55529	5.67963	2.79339	13.4813	13.3482
Zm00001d021091	0	0	0	0	0	0	0	0
Zm00001d039944	0.196873	0.590564	0.168363	0.300242	0.0525892	0	1.23909	0.659795
Zm00001d037943	49.3659	70.3755	6.45391	5.65456	20.1943	13.5014	87.9257	21.7732
Zm00001d042518	0	0	0	0	0	0	0	0
Zm00001d021012	0	0	0	0	0	0	0	0
Zm00001d044619	0.935147	1.23034	1.12242	1.60129	1.05178	0.775942	1.33822	1.01507
Zm00001d011165	0	0	0	0	0	0	0	0
Zm00001d025380	15.2084	12.8448	12.1221	15.0121	15.356	15.6223	16.6038	22.7376
Zm00001d031130	0.984365	1.4272	0.954056	1.20097	2.15616	1.50015	0.644326	0.913562
Zm00001d005377	0.885929	1.23034	1.17854	1.20097	0.841427	0.93113	0.644326	0.507535
Zm00001d010082	64.9681	60.6804	34.0654	47.9887	100.813	91.2507	36.2805	49.0278
Zm00001d023086	0	0	0	0	0	0	0	0
Zm00001d029761	11.3694	13.9767	2.86217	8.35675	6.46847	8.48363	12.2422	10.8105
Zm00001d042346	26.381	30.168	11.1681	11.2591	17.9329	22.0885	32.5137	12.4346
Zm00001d045484	0	0.0492136	0	0	0.262946	0.0517294	0	0.0507535
Zm00001d030343	0.0492183	0.147641	0	0.0500404	0	0.0517294	0	0
Zm00001d024810	0	0	0	0	0	0	0	0
Zm00001d048328	0	0	0	0	0	0	0	0
Zm00001d046156	0	0	0	0	0	0	0	0
Zm00001d019570	0.0492183	0.0492136	0.112242	0.150121	0.105178	0.103459	0	0
Zm00001d014983	5.95541	4.28159	2.69381	4.40355	4.78562	5.84543	2.82512	4.3648
ENSRNA049453784	0	0	0	0	0	0	0	0
Zm00001d032441	21.7053	25.9848	20.428	27.0719	21.8245	21.5194	33.2076	37.4053
Zm00001d053107	42.1308	46.8514	46.3559	52.5925	53.7462	48.8843	46.4906	41.7193
Zm00001d015077	0	0	0	0	0	0	0	0
Zm00001d032224	0	0	0.0561209	0	0	0.0517294	0	0.101507
Zm00001d049562	0	0	0	0	0	0	0	0
Zm00001d038804	25.3474	25.9356	15.1527	28.2728	26.505	25.6061	17.5951	33.2943
Zm00001d022382	0	0	0	0	0	0	0	0
Zm00001d050565	1.72264	1.8209	2.07647	2.1017	1.63027	2.79339	3.76683	3.24822
Zm00001d035925	66.3462	70.6216	29.688	35.7288	38.916	33.5724	20.7176	21.0627
Zm00001d007982	0.590619	0.787418	1.01018	1.50121	0.368124	0.517294	1.58603	2.43617
Zm00001d001509	0	0	0	0.100081	0	0	0	0
Zm00001d042067	0.738274	0.984273	1.90811	3.35271	1.52509	1.03459	0.346945	0.101507
Zm00001d022798	0.442964	0.344496	0.0561209	0	0.841427	1.60361	0.297381	0.0507535
Zm00001d039297	0	0.0492136	0	0.0500404	0	0	0.69389	0.355274
Zm00001d038079	0	0	0	0	0	0	0	0
Zm00001d000798	0	0	0	0	0	0	0	0
Zm00001d008630	0	0	0	0	0	0	0	0
Zm00001d021681	0.0984365	0.0492136	0	0.150121	0.0525892	0.258647	0	0.456781
Zm00001d052412	0	0	0	0	0	0.0517294	0	0
Zm00001d034600	5.85697	4.57687	6.73451	8.15658	6.04776	3.10377	14.3734	18.931
Zm00001d012885	0	0	0	0	0	0	0.0991271	0.0507535
Zm00001d011939	0	0	0	0	0	0	0	0
Zm00001d028105	11.3202	11.1223	5.16313	5.80469	14.3043	13.6048	9.86315	7.46076
Zm00001d036208	0	0	0	0	0	0	0	0
Zm00001d001815	0	0	0	0	0	0	0	0
Zm00001d023696	0	0	0	0	0	0	0.396508	0.0507535
Zm00001d010692	0.0984365	0.0492136	0	0	0.0525892	0.155188	0.0495635	0.406028
Zm00001d013528	23.7232	28.6916	42.9325	78.3132	32.6579	22.5023	56.1555	92.3713
Zm00001d031023	1.03358	0.590564	0.280605	0.500404	0.473303	0.620753	0.743453	0.406028
Zm00001d040290	22.6896	25.7387	25.535	31.5755	20.0891	20.3297	20.668	33.0913
Zm00001d036846	0	0	0	0	0	0	0	0
Zm00001d027268	2.1656	2.65754	1.68363	4.10331	2.78723	2.84512	1.88341	3.80651
Zm00001d010611	0	0	0	0.0500404	0	0	0	0
Zm00001d008542	0	0	0	0	0.0525892	0	0	0
Zm00001d036676	0.442964	0.935059	2.86217	2.90234	0.0525892	0.0517294	5.94763	12.4346
Zm00001d024627	0.442964	0.393709	0.280605	0.700565	0.262946	0.569024	1.13996	0.507535
Zm00001d027848	17.9647	22.2446	18.6883	23.2187	20.2468	15.6223	27.4086	34.5124
Zm00001d036266	0	0	0	0	0	0	0	0
Zm00001d038583	0.0984365	0.0492136	0.0561209	0.250202	0.157768	0.0517294	0.148691	0.15226
ENSRNA049457729	0	0	0.0561209	0.0500404	0	0	0	0
Zm00001d027447	49.169	50.8377	58.1413	58.6473	47.5406	42.3664	55.6599	48.3173
Zm00001d027678	0	0	0	0	0	0	0	0
Zm00001d012755	22.1482	22.4414	18.8566	22.8685	20.9831	18.2605	19.3793	18.728
Zm00001d027206	0	0	0	0	0	0	0	0
Zm00001d050393	324.988	338.344	277.63	283.729	137.836	134.548	248.412	234.126
Zm00001d036551	0.787492	0.738205	1.17854	1.60129	0.736249	0.569024	1.68516	0.913562
Zm00001d006719	0	0	0	0	0	0	0	0
Zm00001d052927	0.196873	0.393709	0.0561209	0.600485	0	0	0	0
Zm00001d020138	0.0492183	0	0	0	0	0	0.0495635	0.0507535
Zm00001d003784	1.72264	1.37798	3.19889	2.6021	1.05178	3.20722	19.6272	1.92863
Zm00001d002138	0.590619	0.836632	0.505088	0.400323	0	0	0	0
Zm00001d046001	1.23046	1.18113	1.12242	1.45117	1.15696	1.86226	0.396508	0.456781
Zm00001d053244	8.46554	10.1872	6.56615	8.30671	9.41347	9.46649	8.07886	13.9572
Zm00001d053421	0	0	0	0	0	0	0	0
Zm00001d019980	18.1615	18.3567	18.8005	27.9225	25.5058	23.4852	14.6708	11.5718
Zm00001d008480	0	0	0	0	0	0	0	0
Zm00001d003341	0	0	0	0	0	0	0	0
Zm00001d025142	7.92414	7.77576	0.336726	0.550444	0.841427	0.827671	0	0
Zm00001d009458	0	0	0	0	0	0	0	0
Zm00001d011033	0	0	0	0	0	0	0	0
Zm00001d021431	0	0	0	0	0	0	0	0
Zm00001d041413	0	0	0	0	0	0	0	0
Zm00001d028878	0	0	0	0	0	0	0	0
Zm00001d028477	38.1442	46.064	34.9072	50.1405	44.3853	37.2452	47.3827	43.3942
Zm00001d031929	9.10538	8.6616	10.9436	20.1663	9.20311	7.29385	11.8953	18.728
Zm00001d022626	0.147655	0.590564	1.0663	1.10089	0.105178	0.155188	0.545199	0.964316
Zm00001d012598	12.3046	13.4845	25.7595	34.5279	19.0373	12.1564	18.0907	25.5797
Zm00001d014699	0	0	0	0	0	0	0	0
ENSRNA049997069	0	0	0	0	0	0	0	0
Zm00001d026445	18.4076	21.2603	12.7956	22.1679	20.8253	18.8295	12.7378	15.023
Zm00001d049831	6.89056	7.52969	9.31608	12.6602	17.9329	22.0885	11.8457	8.22206
Zm00001d000626	0	0	0	0	0	0.0517294	0	0
Zm00001d009787	3.83902	4.13395	3.36726	5.30428	5.10115	5.37986	5.94763	5.37987
Zm00001d026350	1.42733	1.87012	1.90811	2.55206	2.52428	1.70707	0.793017	2.68993
Zm00001d019256	1.37811	2.36225	0.897935	1.00081	0.420714	0.620753	0.346945	0.203014
ZemaCp051	0	0	0	0	0	0	0	0
Zm00001d015169	0	0	0	0	0	0	0	0
Zm00001d007572	9.44991	10.7778	21.1576	22.318	5.67963	5.01776	10.8049	12.7899
Zm00001d013041	22.6896	24.6068	14.1986	16.9137	17.2493	20.2262	13.5308	18.4743
Zm00001d023443	0.0492183	0	0	0	0	0	0	0.0507535
Zm00001d019561	16.3405	19.6362	17.7903	20.1663	19.9839	20.071	23.5427	20.3014
Zm00001d001333	0	0	0	0	0	0	0	0
Zm00001d007830	2.06717	1.87012	0.224484	0.300242	14.5672	7.08693	22.7497	4.61856
Zm00001d053864	0	0	0	0	0	0	0	0
Zm00001d053997	12.2553	15.7976	12.8517	14.812	13.4628	12.5703	15.9595	16.2411
Zm00001d046454	19.2936	19.1441	25.1422	27.0719	18.0907	12.3116	95.5089	43.1912
Zm00001d038167	16.1928	18.7996	27.7799	36.3293	11.2015	15.1567	53.1321	56.3871
Zm00001d042179	0	0	0	0	0	0	0	0
Zm00001d044066	0	0	0	0	0	0	0	0
Zm00001d000555	0	0	0.0561209	0	0	0	0	0
Zm00001d052031	7.03821	9.25217	6.45391	9.60776	7.04695	7.9146	15.563	13.6527
Zm00001d040612	5.16792	6.20092	2.97441	5.85473	6.62624	5.7937	3.6677	5.27836
Zm00001d022555	0.0984365	0.0492136	0.112242	0.150121	0	0	0.0991271	0
Zm00001d039189	36.9137	35.1385	22.1117	28.523	37.0754	30.5204	23.394	26.8993
Zm00001d010210	2.21482	1.52562	1.12242	1.65133	101.497	88.8712	121.678	112.774
Zm00001d038216	0	0	0	0.0500404	0	0	5.20417	4.4663
Zm00001d001277	0	0.0492136	0.0561209	0.0500404	0	0.103459	0.396508	0.0507535
Zm00001d040691	4.18355	5.16743	2.46932	4.954	6.36329	6.05234	7.43453	8.7296
Zm00001d032962	0.147655	0.147641	0.0561209	0.150121	0	0.258647	0.0495635	0.101507
Zm00001d039603	0	0	0	0	0	0	0	0
Zm00001d026664	17.7186	18.4551	8.81099	8.0565	12.9369	17.3811	9.36751	16.7994
Zm00001d021280	0.836711	1.23034	0.112242	0.0500404	0.368124	0.93113	0.0495635	0
Zm00001d011120	0	0	0	0	0	0	0	0
Zm00001d008769	0.29531	0.246068	0.168363	0.200162	0	0	0.0495635	0.203014
Zm00001d037604	5.21714	6.29935	2.4132	3.90315	7.20472	8.53536	5.20417	5.53213
Zm00001d014089	0.885929	0.787418	0.729572	0.650525	0.420714	0.982859	0.941707	0.812055
Zm00001d034201	0	0	0	0	0	0	0	0
Zm00001d035746	0	0	0	0	0	0	0	0
Zm00001d006302	0	0	0	0	0	0	0	0
Zm00001d028995	35.0434	43.8986	17.622	13.661	28.8189	22.8127	23.394	14.5155
Zm00001d039822	1.52577	1.27955	1.01018	2.1017	1.05178	1.29324	1.48691	1.57336
Zm00001d033947	0	0	0	0	0	0	0	0
Zm00001d035581	0.0492183	0.0492136	3.87235	2.40194	2.31392	3.41414	21.2132	21.3165
Zm00001d011876	15.2577	15.6007	24.0759	28.1727	12.2533	14.8463	26.2191	27.3054
Zm00001d016002	12.7475	16.7326	12.2905	16.163	16.0397	13.0358	14.076	18.525
Zm00001d011646	26.1349	30.1188	29.8002	31.6756	63.37	74.749	21.9071	30.4013
Zm00001d004389	87.0671	73.722	131.547	179.145	6.41588	8.58709	1.38778	4.77083
Zm00001d033294	13.4858	14.0751	18.7444	25.7208	12.4636	10.9149	17.8429	25.1737
Zm00001d037115	4.87261	6.20092	3.92847	5.15416	3.99678	4.29354	0.793017	3.09596
Zm00001d039918	10.5327	12.0081	7.57633	9.6578	11.3593	12.622	12.837	11.724
Zm00001d035960	17.128	18.652	13.8619	18.7151	13.6206	11.2253	7.93017	10.912
Zm00001d015935	0	0	0	0	1.41991	1.70707	5.00592	1.92863
Zm00001d053475	0	0	0	0	0	0	0	0
Zm00001d001667	0	0	0	0	0	0	0	0.0507535
Zm00001d021956	15.6022	20.965	10.4385	14.0614	11.9377	14.3291	17.8429	20.8597
Zm00001d005819	76.0914	85.0904	39.3408	45.6869	95.6598	87.94	36.7266	42.5314
Zm00001d012234	0	0	0.0561209	0.350283	0.0525892	0.0517294	0.0991271	0.406028
Zm00001d044008	24.9537	31.5459	2.46932	4.30347	15.3035	7.75942	11.9944	3.65425
ZemaCp036	0	0	0	0	0	0	0	0
Zm00001d023728	1.52577	2.1654	1.73975	2.80226	0.68366	0.465565	0.148691	0.406028
Zm00001d038973	2.21482	2.75596	4.8264	7.95642	4.04937	3.41414	4.90679	5.43062
Zm00001d051738	0	0	0	0	0	0	0	0
Zm00001d032659	46.905	56.4973	31.9328	41.0832	48.3821	58.7646	84.605	61.0057
ENSRNA049453582	0	0	0	0	0	0	0	0
Zm00001d034558	246.091	265.212	312.874	284.029	303.597	286.271	324.79	253.209
Zm00001d034990	16.685	20.6697	15.77	19.1154	18.7743	12.3116	23.394	29.0817
Zm00001d041222	0	0	0	0	0	0	0	0
Zm00001d037104	7.87492	7.52969	7.01512	9.15739	6.15294	7.39731	9.5162	8.7296
ENSRNA049440434	0	0	0	0	0	0	0	0
Zm00001d008929	20.2779	17.4216	15.0404	14.912	3.62865	4.75911	2.27992	3.75576
Zm00001d050318	0.0492183	0.147641	0.168363	0	0.315535	0.155188	0.0495635	0.406028
Zm00001d017302	0	0	0	0	0	0	0	0
Zm00001d028416	0.984365	1.27955	1.12242	1.30105	1.20955	1.08632	1.28865	2.48692
Zm00001d045134	0.29531	0.147641	0.0561209	0.150121	0.105178	0.155188	0.0991271	0
Zm00001d039103	0	0	0.0561209	0.100081	0	0	0	0
Zm00001d026164	1.6242	2.95282	4.48968	3.25263	0	0	0	0.0507535
Zm00001d027519	13.6827	15.2562	13.918	22.2179	5.04856	3.98317	13.283	17.8145
Zm00001d011620	0.738274	1.18113	0.224484	0.600485	1.05178	1.29324	0.0991271	1.06582
Zm00001d005075	0	0	0	0	0	0	0	0
Zm00001d019429	0	0	0	0	0	0	0	0
Zm00001d014003	12.1569	14.0259	7.80081	5.55448	18.4588	17.4845	7.08759	7.96829
Zm00001d024401	0	0	0	0	0	0	0	0
Zm00001d032722	0	0	0	0	0	0	0	0
Zm00001d040191	79.4383	84.8935	78.1204	90.7232	44.7008	43.5045	113.501	127.34
Zm00001d053293	27.3161	25.6895	0.561209	6.50525	0.210357	1.34497	0.0495635	4.11103
Zm00001d050781	9.94209	22.7367	27.7237	26.9217	13.8835	15.6223	10.4579	16.9009
Zm00001d010902	33.9114	46.8514	32.3818	44.0355	22.7185	24.5198	64.9778	78.2618
Zm00001d023906	1.87029	1.67326	0.729572	1.35109	1.10437	1.50015	0.247818	0.456781
Zm00001d040112	3.00231	2.80518	6.84676	3.00242	1.52509	3.00031	0.495635	1.97938
Zm00001d031480	19.6873	17.274	11.0558	16.4132	18.4062	18.8812	14.9682	18.0175
Zm00001d025707	3.98668	4.77372	16.8363	4.80388	25.9265	27.8304	45.7472	8.8311
Zm00001d038333	0.0984365	0.344496	0.168363	0.450364	0.157768	0.569024	0	0.0507535
Zm00001d036474	0	0	0	0	0	0	0	0
Zm00001d042365	4.33121	4.42923	6.67839	2.80226	4.78562	7.19039	6.24501	10.4045
Zm00001d032159	0	0.0492136	0.0561209	0.200162	0.0525892	0.103459	0.0991271	0.0507535
Zm00001d029585	0	0	0	0	0	0	0	0
Zm00001d023494	4.23277	4.42923	5.61209	6.95561	5.31151	5.06948	2.67643	4.21254
Zm00001d001167	4.28199	3.88788	3.31114	4.45359	23.297	14.0187	9.16926	8.67884
Zm00001d045096	13.7319	13.2385	14.5353	10.0081	13.1473	14.4325	10.4579	17.3069
Zm00001d023968	83.1297	107.679	49.7232	64.402	73.3619	65.4895	52.686	33.142
Zm00001d037615	2.06717	3.00203	0.61733	1.15093	1.15696	1.70707	0.743453	0.609042
Zm00001d043390	0.0984365	0.344496	2.91829	3.30267	0.578481	0.465565	4.16334	0.710548
Zm00001d050851	1.67342	2.55911	2.86217	2.8523	1.57768	2.48301	1.6356	1.72562
Zm00001d035720	73.8274	84.8443	38.1622	46.7377	68.6815	73.611	51.1	77.196
Zm00001d015375	31.6473	35.0893	11.8415	19.0153	16.8285	15.674	52.9834	35.3752
Zm00001d007002	0	0	0	0	0	0	0	0
Zm00001d053569	3.59293	3.54338	5.38761	11.4592	1.10437	1.86226	2.97381	5.1261
Zm00001d047799	1.32889	1.13191	27.4431	34.5279	0.894016	0.517294	704.843	238.186
Zm00001d011146	0	0	0	0	0	0	0	0
Zm00001d002757	3.98668	4.52766	3.25501	3.60291	6.94177	5.89716	5.35286	4.97384
Zm00001d031231	28.9403	28.5931	28.0605	35.1284	45.7526	50.6948	26.2191	36.9485
Zm00001d014199	22.5912	21.8509	19.2495	24.2196	25.0325	23.5369	21.3619	23.7019
Zm00001d003282	0	0	0	0	0	0	0	0
Zm00001d022126	24.806	30.857	14.6476	15.1122	14.1991	20.5366	23.5427	29.031
Zm00001d046560	0.196873	0.344496	0.336726	1.40113	0.315535	0.155188	0	0.101507
Zm00001d015952	8.02258	9.89194	7.2396	10.8087	11.5696	11.0701	13.9769	12.0286
Zm00001d027050	0	0	0	0	0	0	0	0
Zm00001d033863	0	0	0	0	0	0	0	0
Zm00001d012286	12.1569	12.205	8.36202	8.55691	8.94016	8.4319	10.5075	8.88186
Zm00001d020757	0.541401	0.147641	0.112242	0.150121	0.788838	1.96572	0.69389	0.456781
Zm00001d015279	68.6595	90.8484	76.1561	75.0105	94.608	97.51	112.707	89.5291
Zm00001d022713	0	0	0	0.150121	0.788838	0.724212	0.396508	0.406028
Zm00001d031769	0.29531	0.442923	0	0.250202	0.157768	0.258647	0.247818	0.355274
Zm00001d000713	0	0	0	0	0	0	0	0
Zm00001d025642	0	0	0	0	0	0	0	0
Zm00001d036245	6.00463	5.80721	9.3722	10.5585	7.04695	4.86257	7.53366	14.414
Zm00001d025872	0.0492183	0.0492136	0.673451	0	0	0.103459	0	0.0507535
Zm00001d042731	0.0492183	0.147641	0.224484	0.250202	2.68205	4.81084	0.941707	0.812055
Zm00001d042269	5.85697	7.43126	4.99476	5.4544	7.15213	5.37986	2.77556	5.48137
Zm00001d001216	0	0	0	0	0	0	0	0
Zm00001d039099	41.6879	36.1228	5.44373	10.0081	59.7939	39.2626	15.7116	10.3537
Zm00001d042849	0	0	0	0	0	0	0	0
Zm00001d047527	14.7163	19.6362	13.5813	14.4617	14.3043	16.9673	21.1636	22.23
Zm00001d048953	12.846	13.8782	8.13754	20.6667	15.9345	33.6759	54.4208	23.3466
Zm00001d027805	11.7139	13.0908	4.60192	8.30671	16.4078	11.7426	5.05548	3.75576
Zm00001d042679	0	0	0	0	0	0	0	0
Zm00001d038667	0.0492183	0	0.0561209	0.150121	0.105178	0	0.346945	0.203014
Zm00001d012950	0	0	0	0	0	0	0	0
Zm00001d044578	4.67574	3.74024	3.59174	4.75384	3.94419	3.77625	2.42861	2.99445
Zm00001d020488	0	0	0	0.0500404	0.105178	0	0.148691	0.101507
Zm00001d000532	0	0.196855	0	0	0	0	0	0.0507535
Zm00001d002887	0.0492183	0	0	0.0500404	0	0	0	0.0507535
Zm00001d045686	6.00463	7.97261	6.62227	4.50364	8.51945	7.44904	12.6387	11.8763
Zm00001d036865	0	0	0	0	0	0	0	0
Zm00001d020887	3.83902	1.23034	1.0663	3.15254	3.73383	2.32782	7.73191	8.93261
Zm00001d002488	0	0.0492136	1.62751	0.700565	0.210357	0.155188	2.1808	1.11658
Zm00001d022532	0	0	0	0	0	0	0	1.11658
Zm00001d041038	0	0	0	0	0	0.0517294	0	0.0507535
Zm00001d001973	3.93746	3.34653	5.72434	9.05731	3.15535	2.89685	2.5773	4.77083
Zm00001d046981	0.344528	0.885846	0.785693	1.50121	1.78803	1.44842	3.02338	0.659795
Zm00001d000870	0	0	0.0561209	0	0	0	0.0991271	0
Zm00001d011418	107.542	128.349	76.8296	84.5182	128.107	119.081	154.589	103.486
Zm00001d005514	0	0	0	0	0	0	0	0
Zm00001d016572	18.3092	18.4059	22.1117	35.6788	26.4524	21.5194	51.9426	36.9993
Zm00001d000640	0.0492183	0.147641	0.336726	0.350283	1.9458	3.00031	1.98254	2.13165
Zm00001d011817	12.7967	14.8625	9.42832	10.6086	14.3569	12.7772	8.82231	10.8612
Zm00001d015669	0	0	0	0	0	0	0	0
Zm00001d022870	0	0	0	0	0.0525892	0.0517294	0	0.253767
Zm00001d042593	0	0	0	0.0500404	0	0	0.594763	1.11658
Zm00001d040901	26.1349	23.3765	23.7392	25.1703	21.3512	20.4849	13.8282	14.5155
Zm00001d036176	0	0	0.112242	0.300242	0	0.103459	0.247818	0.406028
Zm00001d019000	0.738274	0.738205	0.785693	0.900727	0.210357	0.155188	0.247818	0.355274
Zm00001d023196	0.0492183	0.0984273	0	0.0500404	0.105178	0	0.148691	0.101507
Zm00001d010192	0.0492183	0.0492136	0	0.0500404	0	0	0	0.203014
Zm00001d037994	0.196873	0.147641	0.392847	0.800646	0.0525892	0	0.148691	0.15226
Zm00001d004886	0.492183	0.0492136	0.61733	1.05085	0	0	0	0
Zm00001d037867	17.1772	17.8153	10.663	12.5601	18.301	15.8292	9.56576	9.08487
Zm00001d028605	0	0	0	0	0	0	0	0
Zm00001d037468	11.4186	14.5672	2.30096	2.95238	9.2557	6.56964	2.52774	1.97938
ENSRNA049471804	0	0	0	0	0	0	0	0.0507535
ENSRNA049996917	0	0	0	0	0	0	0	0
Zm00001d011379	3.05153	3.29731	4.5458	5.65456	3.10276	4.29354	5.94763	7.71453
Zm00001d008130	0	0	0	0	0	0	0	0
Zm00001d046525	0	0	0	0	0	0	0	0
Zm00001d039993	0.147655	0.688991	1.68363	0.700565	1.41991	0.465565	3.81639	1.87788
Zm00001d003010	0	0	0	0	0	0	0	0
Zm00001d026807	0	0	0	0	0	0	0.0495635	0
Zm00001d047301	6.00463	5.46271	13.2445	12.36	4.10196	6.1558	30.1346	30.0968
Zm00001d011444	0.344528	0.295282	0.673451	0.600485	0.525892	0.258647	0.446072	0.101507
Zm00001d005548	0	0	0	0.0500404	0	0.0517294	0	0
Zm00001d035331	3.00231	1.96855	1.3469	1.70137	0.999195	1.03459	1.43734	1.47185
Zm00001d026408	0	0	0	0	0	0	0	0
Zm00001d021181	3.14997	3.39574	3.92847	7.00565	4.68044	7.08693	8.32668	10.7597
Zm00001d045436	0.885929	1.32877	9.6528	11.2591	8.7824	6.31099	24.4348	14.3632
Zm00001d020638	0.29531	0.935059	0.336726	0.900727	0.157768	0.258647	48.3245	4.51706
Zm00001d013310	12.7967	16.6834	19.1934	24.82	13.831	13.8118	21.7088	33.142
Zm00001d048059	10.0405	10.5809	9.3722	10.7587	7.73061	7.9146	10.8544	7.10548
Zm00001d004539	0.147655	0.0492136	0.168363	0.800646	0.210357	0.206918	0.346945	0.304521
Zm00001d023034	0	0	0	0	0	0	0.0495635	0
Zm00001d051511	11.9108	14.0751	3.92847	10.4084	22.403	19.3468	23.6914	31.1626
Zm00001d028114	4.08512	3.98631	4.04071	5.55448	5.20633	5.2764	1.93298	4.00952
Zm00001d002638	0	0	0	0	0	0	0	0
Zm00001d037406	0	0.0492136	0	0.200162	0	0	0	0
Zm00001d017719	8.17023	6.64384	4.20907	5.05408	8.20392	6.56964	6.64151	4.66932
Zm00001d037247	17.128	14.8625	18.2954	22.1679	17.1441	19.6572	29.7381	29.8938
Zm00001d051592	0.0492183	0.147641	0.280605	0.150121	0.315535	0.310377	0	0.304521
Zm00001d001079	0	0	0	0	0	0.0517294	0	0.0507535
Zm00001d019855	0.738274	0.639777	0.112242	0.100081	0.210357	0.362106	0.0495635	0
Zm00001d038509	0.196873	0.344496	0.112242	0.0500404	0	0	0.198254	0.15226
Zm00001d052767	2.26404	2.5099	6.11718	7.65618	2.89241	1.44842	56.1059	19.6923
Zm00001d036820	0	0	0	0	0	0	0	0
Zm00001d043523	0.0984365	0.246068	0.112242	0.150121	1.68285	3.46587	0.495635	0.659795
ZemaCp009	0	0	0	0	0	0	0	0
Zm00001d004756	0	0	0	0	0	0	0	0
Zm00001d001804	2.80544	3.00203	5.27537	9.15739	0.420714	0.93113	5.79893	5.58288
ENSRNA049437967	0	0	0	0	0	0	0	0
Zm00001d024127	1.57498	1.62405	1.17854	1.20097	1.52509	3.25895	4.7581	3.04521
Zm00001d015016	0	0	0	0	0	0	0	0
Zm00001d029975	13.0921	14.1735	6.79063	10.3083	16.0923	12.5703	31.6215	11.1658
Zm00001d027178	0	0	0	0	0	0	0	0
Zm00001d053742	0	0	0	0	0	0	0	0
Zm00001d008023	0	0	0	0	0	0	0	0
Zm00001d051157	3.00231	3.00203	0.224484	0.650525	1.89321	2.53474	1.53647	3.50199
Zm00001d038815	8.41632	12.0081	12.2905	15.5626	7.46767	8.89746	22.3532	13.6019
Zm00001d046656	0.246091	0.393709	0.448968	0.850687	1.52509	1.18978	1.28865	2.63918
Zm00001d036617	2.11639	2.06697	0.897935	2.90234	2.05098	2.79339	1.38778	4.16178
Zm00001d005937	1.18124	0.984273	0.505088	0.700565	1.89321	2.37955	1.53647	1.37034
Zm00001d003736	0	0.0492136	0.0561209	0	0	0	0.0991271	0.101507
Zm00001d031542	17.7186	17.2248	28.3411	25.0702	15.619	13.191	24.534	34.4616
Zm00001d012732	3.10075	2.1654	6.34167	8.15658	4.31231	2.89685	2.67643	7.10548
ENSRNA049448437	0	0	0	0	0	0	0	0
Zm00001d029921	0	0	0.0561209	0.450364	0	0	0	0.659795
Zm00001d029352	35.7817	41.8316	27.7237	43.385	33.4993	34.4001	45.1028	47.0992
Zm00001d033388	17.6694	18.652	14.5914	15.1122	20.4572	19.0882	14.9186	18.728
Zm00001d044119	0.147655	0	0.224484	0.150121	0.0525892	0.103459	0	0.101507
Zm00001d033711	0.0492183	0.0984273	2.18872	1.15093	0.0525892	0.206918	4.55985	3.65425
Zm00001d026772	0	0	0	0	0	0	0	0
Zm00001d014909	14.421	15.6499	16.7802	21.017	15.1983	14.4325	16.3064	19.2356
Zm00001d031630	0	0	0	0	0	0	0	0
Zm00001d003559	35.0926	61.0741	23.7953	24.6199	9.30829	8.17325	18.9828	9.38939
Zm00001d039439	7.72727	8.16947	8.53038	15.6126	14.725	17.2776	14.4726	29.7415
Zm00001d052223	0	0	0	0.0500404	0.0525892	0	0	0.0507535
Zm00001d033792	3.39606	4.47844	2.63768	2.55206	3.57607	3.36241	4.06421	5.63363
Zm00001d000861	0	0	0	0	0	0	0	0
Zm00001d045322	4.18355	4.52766	3.42338	7.65618	3.57607	4.08663	6.29457	5.1261
Zm00001d045951	2.85466	2.85439	0.561209	1.20097	1.63027	2.2761	0.84258	1.4211
ZeamMp096	0	0	0	0	0	0	0	0
Zm00001d022861	0	0	0	0	0	0	0	0
Zm00001d041498	0.344528	0.442923	0.0561209	0	0	0	0	0
Zm00001d041897	0	0	0	0	0	0	0	0
Zm00001d022424	71.1204	58.6627	58.7586	134.859	39.8626	22.9161	70.0829	100.746
Zm00001d041964	1.96873	0.639777	2.24484	5.4544	1.31473	0.982859	11.0031	7.15624
Zm00001d022241	5.70932	8.51396	6.45391	5.2042	2.57687	4.65565	4.26246	3.50199
Zm00001d050479	0	0.0492136	0.785693	0.450364	0.315535	0	0	0.101507
Zm00001d016982	37.7504	33.3669	33.1114	26.3212	82.6702	100.096	88.7187	52.0731
Zm00001d046571	0.0492183	0	0	0	0	0.0517294	0	0
Zm00001d012513	66.4939	75.4445	30.9226	36.4794	68.7341	67.7138	38.2631	32.9897
Zm00001d011275	162.568	160.486	85.865	124.901	245.907	201.486	131.591	117.342
Zm00001d050344	0	0	0	0	3.62865	2.89685	6.83977	6.19192
Zm00001d048510	18.4568	18.898	17.2291	20.2664	17.9855	18.0536	25.773	32.533
Zm00001d035765	21.656	23.5733	18.2954	19.2155	27.6619	29.3306	9.26838	15.1753
Zm00001d015730	1.32889	1.32877	0.0561209	0.100081	2.05098	1.13805	0	0
Zm00001d044045	2.60857	3.49417	20.4841	19.0654	17.7226	16.7603	22.7001	48.165
Zm00001d053607	0.0492183	0	0	0	0	0	0.0495635	0.203014
Zm00001d029898	77.9125	89.7657	24.6932	58.4472	42.1765	69.6795	45.7472	69.989
Zm00001d029497	252.44	247.495	26.0401	28.2228	264.839	230.093	22.1549	32.6345
Zm00001d001583	0	0	0	0	0	0	0	0
Zm00001d018323	0.492183	0.0984273	1.68363	1.40113	0	0	3.1225	2.43617
Zm00001d044988	0	0	0	0	0	0	0	0
Zm00001d042320	0	0	0	0	0	0	0	0
Zm00001d012784	0.147655	0.147641	0.168363	0.0500404	0	0	0	0
Zm00001d013138	2.85466	2.80518	1.29078	2.45198	4.10196	3.1555	7.28584	4.87233
Zm00001d041871	19.9826	21.9493	10.3263	12.7603	14.0939	12.3633	10.7057	13.5004
Zm00001d008851	33.4192	31.8412	34.4021	35.8289	37.128	26.7441	37.9657	41.7193
Zm00001d046597	0	0	0	0	0	0	0	0
ENSRNA049470799	0.0984365	0	0.0561209	0.150121	0	0	0	0
Zm00001d017809	27.3161	26.8707	121.67	203.364	28.4508	32.124	156.968	193.472
ENSRNA049468021	0	0	0	0	0	0	0	0
Zm00001d051288	7.33352	9.39981	3.7601	5.05408	3.36571	3.31068	43.5168	25.0722
Zm00001d047758	88.2484	91.9311	33.7848	39.7321	103.548	110.391	40.8404	36.7455
Zm00001d034173	0.147655	0.196855	1.0663	1.05085	0.157768	0.103459	0.644326	0.913562
Zm00001d046635	0	0	0	0	0	0	0	0
Zm00001d032198	87.0179	106.794	100.681	109.689	86.7722	91.3025	83.4154	114.348
Zm00001d027202	0	0	0	0	0	0	0.0495635	0
Zm00001d019073	0	0	0	0	0	0	0	0
Zm00001d006883	3.74059	3.88788	4.20907	8.85715	2.78723	1.39669	3.32076	3.75576
Zm00001d001714	2.31326	1.91933	2.07647	2.55206	0	0	0	0
Zm00001d048438	0	0	0	0	0	0	0	0
Zm00001d003755	0.0492183	0	0	0	0	0.0517294	0	0.101507
Zm00001d048837	0	0	0	0	0	0	0.148691	1.11658
Zm00001d025665	63.4423	95.9666	65.437	86.2196	4.73303	5.22467	178.924	97.5482
Zm00001d036262	26.4302	24.656	31.0349	42.2341	19.5632	16.9155	39.9482	44.4093
Zm00001d004361	5.56166	8.02182	9.59668	8.20662	2.20875	1.86226	1.58603	1.37034
Zm00001d017074	0	0	0	0	0	0	0	0
Zm00001d008546	107.443	107.483	134.971	173.64	64.3166	55.7643	95.0133	112.419
Zm00001d023611	1.67342	1.57484	1.29078	1.80145	0.420714	1.03459	0.446072	0.913562
Zm00001d025275	0.246091	0.196855	1.29078	0.550444	0.210357	0.0517294	0.743453	1.16733
Zm00001d047487	0	0	0	0	0	0	0	0
Zm00001d036672	3.74059	3.10046	3.87235	2.6021	2.945	2.84512	3.37032	4.66932
Zm00001d008781	0.344528	0.0984273	0.168363	0.150121	0.262946	0.362106	0.247818	0.15226
Zm00001d016934	0.541401	0.344496	0.505088	0.400323	0.788838	1.08632	0.0495635	0.15226
Zm00001d014061	0	0	0	0	0	0	0	0
Zm00001d021730	32.9762	36.8118	43.1009	47.088	47.5932	38.2281	74.2958	75.7749
Zm00001d047888	12.403	9.0061	17.8465	20.4665	10.8334	14.1739	27.9538	24.7677
Zm00001d036842	0	0	0	0	0	0	0	0
Zm00001d024463	8.17023	8.6616	11.5048	13.4609	6.78401	7.65596	7.58322	14.3632
Zm00001d035569	0.393746	0.295282	4.93864	3.85311	0.210357	0	11.8457	14.1095
Zm00001d020528	0	0	0	0	0	0	0	0.0507535
Zm00001d023692	0.147655	0.0492136	0	0.200162	0	0.103459	0.148691	0.15226
Zm00001d010696	0	0	0	0	0	0	0	0
Zm00001d053720	0	0	0	0	0	0	0.0495635	0
Zm00001d024195	0	0.0492136	0	0	0	0	0	0
Zm00001d038690	8.17023	7.5789	4.32131	9.45763	11.0963	9.15611	20.4202	10.9627
Zm00001d012854	14.3225	14.8133	13.7496	14.2615	16.9863	15.9844	9.26838	11.1658
Zm00001d009373	0.442964	0.295282	0.897935	0.900727	9.78159	9.15611	11.5979	13.6527
Zm00001d040405	0.246091	0.0984273	0.0561209	0.0500404	0.105178	0.0517294	0.0495635	0.101507
Zm00001d002528	0	0	0	0	0	0	0	0
Zm00001d006753	0	0.0492136	1.40302	0.350283	0.157768	0	5.99719	0.203014
Zm00001d003885	0.0492183	0	0	0	0	0	0	0
Zm00001d018567	29.7771	36.3197	26.9942	35.1784	35.8132	31.4515	39.9482	38.2681
Zm00001d026717	0	0	0	0	0	0	0	0
Zm00001d000974	0	0	0	0	0	0	0	0
Zm00001d052416	24.2646	31.2507	11.3926	18.1647	29.0292	36.0037	82.9198	36.441
ENSRNA049467962	0	0	0	0	0	0	0	0
ZeamMp092	0	0	0	0	0	0	0	0
Zm00001d008318	0.0492183	0.147641	0	0	0	0.0517294	0	0
Zm00001d022974	0	0	0	0	0	0	0	0
Zm00001d039161	0	0	0	0	0	0	0	0
Zm00001d050929	0.541401	0.147641	0.224484	0.100081	0.210357	0.310377	0.0991271	0.0507535
Zm00001d049251	3.88824	7.18519	9.42832	9.45763	3.73383	3.05204	4.85723	5.68439
Zm00001d034967	0.442964	1.18113	0.841814	1.85149	1.4725	0.775942	0.84258	0.456781
Zm00001d034894	3.93746	3.54338	1.96423	2.25182	2.47169	3.10377	1.48691	1.5226
Zm00001d007986	0	0	0.112242	0.150121	0.157768	0	0.346945	0.507535
Zm00001d045340	19.9826	23.032	26.5452	26.2712	22.0349	19.7089	5.69981	13.6527
Zm00001d044653	16.9311	18.7504	16.724	20.8668	17.0915	11.4322	18.1403	28.4219
Zm00001d019589	1.52577	2.80518	1.3469	1.35109	2.4191	3.31068	0.545199	0.101507
Zm00001d025444	0	0.196855	0.0561209	0	0.262946	0.258647	0	0.0507535
Zm00001d030738	0	0	0	0	0	0	0	0
Zm00001d046729	2.01795	2.70675	5.10701	6.05489	4.57526	4.9143	6.3937	9.79542
Zm00001d022386	5.06948	5.16743	7.80081	10.9588	10.7808	11.6909	11.2014	21.7732
Zm00001d025221	0	0	0.0561209	0	1.68285	0.982859	1.53647	3.80651
Zm00001d006504	4.23277	5.90564	4.04071	6.70541	4.3649	5.01776	7.73191	7.41001
Zm00001d015181	10.5327	11.7621	12.5711	21.7676	12.8844	10.3459	8.92144	17.713
Zm00001d009237	0	0	0	0	0	0	0	0
Zm00001d043046	0	0	0	0	0	0	0	0.203014
ENSRNA049476460	0	0	0	0	0	0	0	0
Zm00001d025379	4.18355	6.05328	4.32131	7.15578	8.15133	6.77656	6.88933	9.08487
Zm00001d031520	33.1731	31.5459	40.5193	39.3317	29.7129	31.0377	47.4819	57.5037
Zm00001d001190	0	0	0	0	0	0	0	0
Zm00001d046152	0	0	0	0	0	0	0	0
Zm00001d049508	0	0.0984273	0	0	0.157768	0	0	0.203014
Zm00001d038705	0	0	0	0	0	0	0	0
Zm00001d029425	0	0	0	0	0	0	0	0
Zm00001d007250	0	0	0	0	0	0	0	0
Zm00001d042342	0	0	0	0	0	0	0	0
Zm00001d038080	7.23509	12.9432	16.1067	28.6731	8.36168	3.41414	42.3273	9.89692
Zm00001d010086	0	0	0	0	0	0	0	0
Zm00001d004735	0	0	0	0	0	0	0	0
Zm00001d023082	0	0	0	0	0	0	0	0
Zm00001d039058	3.24841	2.60832	3.92847	8.55691	2.47169	3.1555	1.28865	10.0492
Zm00001d040069	0	0	0	0	0.315535	0.569024	0.198254	0.355274
Zm00001d014158	23.1326	20.4237	12.1221	12.6602	14.0413	18.8812	14.3239	14.2617
Zm00001d021507	37.4551	34.9909	53.8761	55.1445	44.6482	37.7625	58.5345	70.9026
Zm00001d052148	2.51013	3.14967	2.97441	4.75384	4.62785	4.397	10.5075	10.912
Zm00001d041825	0	0	0	0	0	0	0	0
Zm00001d021016	0.29531	0.196855	2.80605	3.55287	2.20875	1.44842	1.93298	5.17685
Zm00001d045455	0.787492	1.18113	3.36726	2.30186	0.894016	0.362106	10.4083	12.1301
Zm00001d043367	6.89056	5.06901	4.93864	6.15497	9.46606	9.98378	12.4404	13.8557
Zm00001d019836	5.56166	5.70878	1.01018	1.45117	8.04615	5.32813	3.6677	3.45124
Zm00001d021279	0	0	0	0	0	0	0	0
Zm00001d032908	0	0	0	0	0	0	0	0
Zm00001d032740	22.099	17.8646	2.58156	4.85392	16.6708	38.6419	5.05548	2.74069
Zm00001d053331	0	0	0	0	0	0	0	0
ENSRNA049473204	0	0	0	0	0	0	0	0
Zm00001d011530	2.06717	1.72248	0.392847	0.850687	1.57768	2.48301	0.793017	1.37034
Zm00001d003234	0.393746	0.295282	0.0561209	0.200162	0.157768	0.155188	0.495635	0.0507535
Zm00001d010728	6.79212	5.61036	4.26519	5.25424	5.73222	2.32782	6.88933	16.5456
Zm00001d014070	5.46323	5.90564	8.53038	2.90234	4.57526	4.65565	6.88933	4.16178
Zm00001d021321	0.246091	0.196855	0.0561209	0	0.420714	0.724212	0.793017	0.964316
Zm00001d021952	25.249	22.5398	18.4638	23.0186	34.9718	31.7101	36.8753	48.368
Zm00001d006368	24.2154	22.4414	11.4487	12.7103	19.3528	26.2786	16.2568	16.5964
Zm00001d048098	9.1546	8.56317	5.21925	7.3059	9.78159	11.1218	3.76683	7.81603
Zm00001d041240	0	0	0	0	0	0	0	0
Zm00001d028767	0	0	0	0	0	0	0	0
Zm00001d039170	0	0	0	0	0	0	0	0
Zm00001d011642	57.0932	84.2538	289.079	407.729	24.9799	20.2779	309.277	459.573
Zm00001d016006	12.4522	13.7306	5.05088	5.50444	14.4094	9.82859	4.46072	3.34973
Zm00001d052114	0	0	0	0	0	0	0	0
Zm00001d005783	15.7991	14.8625	7.63245	7.65618	3.99678	4.08663	8.02929	4.3648
Zm00001d011872	0	0	0	0	0	0	0	0
Zm00001d000584	0	0	0	0	0	0	0	0
Zm00001d006306	0.492183	0.590564	0.112242	0.400323	1.63027	2.2761	0.198254	0.203014
Zm00001d039826	1.67342	1.87012	1.79587	2.55206	2.36651	5.01776	1.43734	2.13165
Zm00001d049364	4.18355	3.49417	0.785693	6.70541	2.10357	1.81053	9.81358	15.1753
Zm00001d050130	35.7325	40.4044	17.4536	26.3713	29.2396	34.6587	32.365	24.4124
Zm00001d022584	37.0121	34.4003	16.219	19.4657	40.3359	38.9523	13.1839	15.7843
ZeamMp171	0	0	0	0	0	0	0	0
Zm00001d016068	0	0	0	0.0500404	0	0	0.0495635	0
ZeamMp134	0	0	0	0	0	0	0	0
Zm00001d052605	0.0492183	0	0	0	0.420714	0.413835	0.0495635	0.964316
Zm00001d047363	0	0	0	0	0	0	0	0
Zm00001d038212	0	0	0	0	0	0	0	0
Zm00001d005853	0	0	0	0	0	0	0	0
Zm00001d023210	0	0	0	0	0	0	0.0495635	0
Zm00001d030657	8.51476	10.4825	17.173	22.268	10.4653	9.56995	17.0499	26.341
Zm00001d004370	0.639837	0.344496	3.08665	2.50202	0	0	0	0
Zm00001d001423	0	0	0	0	0	0	0	0
Zm00001d025418	0	0	0	0.0500404	0	0	0	0
Zm00001d024905	0	0	0	0	0	0	0	0
Zm00001d038291	5.6601	3.49417	4.60192	10.0581	9.83418	9.62167	114.839	129.574
Zm00001d032613	0.0492183	0	0.841814	0.100081	0.105178	0.206918	0	0.101507
Zm00001d021669	0.984365	0.984273	1.79587	3.40275	0.262946	0.413835	0.247818	0.456781
ENSRNA049473656	0	0	0	0	0	0	0	0
Zm00001d044062	0	0	0	0	0	0	0	0
Zm00001d029460	0.196873	0.147641	0	0.350283	0.105178	0	0	0.609042
Zm00001d051343	0.196873	0.0492136	0.0561209	0.0500404	0.105178	0.103459	0.198254	0.558288
Zm00001d025817	16.9311	17.5201	15.9383	22.5682	5.31151	5.32813	11.6474	18.728
Zm00001d027715	0.492183	0.393709	0.224484	0.250202	0.315535	0.362106	0.0991271	0.0507535
Zm00001d025620	0.0492183	0.147641	0	0.250202	0.0525892	0.258647	0.0495635	0.0507535
Zm00001d029859	0	0	0	0	0	0	0	0
ENSRNA049479739	0	0	0	0	0	0	0	0
Zm00001d020041	0	0	0	0	0	0	0	0
Zm00001d045182	9.20382	9.0061	8.36202	10.8588	14.3569	11.5357	19.082	16.8501
Zm00001d010443	3.74059	3.54338	2.91829	5.15416	1.99839	2.06918	4.36159	4.92309
Zm00001d048688	11.96	13.8782	7.85693	9.15739	14.462	26.2786	15.9099	23.3973
Zm00001d007576	0	0	0.0561209	0	0	0	0	0
Zm00001d045829	0	0	0	0	0	0	0	0
Zm00001d049650	2109.64	1963.48	2730.9	1689.16	1926.03	1734.54	1378.76	1721.15
Zm00001d011707	0	0	0.112242	0	0	0	0	0.0507535
Zm00001d019979	0	0	0	0	0	0	0	0
Zm00001d019252	0	0	0	0.0500404	0.0525892	0	0.0495635	0
Zm00001d037890	0	0	0	0	0	0	0	0
Zm00001d008479	0	0	0	0	0	0	0	0
Zm00001d046485	0.29531	0.246068	0.168363	0.450364	0.0525892	0.0517294	0.0495635	0.101507
Zm00001d033128	92.5303	103.398	115.721	129.705	91.1897	84.5259	87.2318	122.367
Zm00001d000622	0	0	0	0	0	0	0	0
Zm00001d003598	0.0492183	0	1.40302	2.95238	0	0.206918	0.69389	0.761302
Zm00001d022622	7.53039	8.6616	5.61209	7.70622	68.7867	63.5755	73.1062	95.8225
Zm00001d018183	25.4951	24.3608	11.2242	15.3624	15.1983	14.8463	6.59195	11.6225
Zm00001d047637	0.689056	0.590564	0.224484	0.500404	0.315535	0.362106	0.545199	0.913562
Zm00001d022803	0	0	0	0	0	0	0	0
Zm00001d000803	0	0	0	0	0	0	0.0495635	0
Zm00001d028223	0	0	0	0	0	0	0.0991271	0.101507
Zm00001d042180	31.4505	27.2151	40.2948	52.1921	22.403	29.0719	27.5573	41.5671
Zm00001d035607	0	0	0	0	0	0	0	0
Zm00001d001748	0	0	0	0	0	0.0517294	0.991271	0.101507
Zm00001d012341	0.29531	0.147641	0.112242	0.0500404	0.0525892	0	0	0.0507535
Zm00001d047595	0	0.0984273	0.112242	0	0	0	0.0991271	0.0507535
Zm00001d001900	1.18124	0.442923	0.448968	0.950767	0.63107	0.362106	4.31203	1.77637
Zm00001d053765	154.841	154.236	110.895	140.363	78.726	74.9559	129.757	122.367
Zm00001d043483	14.6178	14.518	9.87729	14.862	12.0429	11.3805	9.86315	9.08487
Zm00001d025146	0	0	0	0.0500404	0	0	0	0
Zm00001d016151	0	0	0.0561209	0.0500404	0	0.103459	0	0
Zm00001d021375	149.033	138.044	145.634	132.557	187.954	172.052	121.133	156.27
Zm00001d050023	18.0631	22.2446	20.4841	21.6174	21.509	19.7606	31.225	30.8074
ENSRNA049476796	0.0492183	0.196855	0	0.150121	0	0.0517294	0.545199	0.15226
Zm00001d007651	0	0	0.0561209	0.0500404	0	0	0	0
Zm00001d018609	0.836711	0.787418	1.01018	1.45117	12.2007	10.5528	2.42861	6.59795
Zm00001d013287	33.3208	27.5104	14.4792	15.7127	32.7631	38.6936	9.71445	14.211
Zm00001d029332	0	0	0	0	0	0	0	0
Zm00001d012752	0.0492183	0	0.112242	0.300242	0	0	0.0495635	0.101507
Zm00001d001928	0.885929	0.787418	1.12242	1.20097	1.10437	1.7588	6.09632	7.10548
Zm00001d003756	86.3288	97.8367	54.9424	63.2511	53.1677	55.4022	105.57	84.403
Zm00001d040468	33.1731	44.2923	9.3722	13.7611	16.4604	11.277	9.16926	5.83665
Zm00001d025666	0	0	0	0	0	0	0	0
Zm00001d023127	0	0	0	0	0	0	0	0.0507535
Zm00001d027490	0	0	0	0	0	0	0	0
Zm00001d005957	0	0	0	0	0	0	0	0
Zm00001d036744	0	0	0	0	0	0	0	0
Zm00001d046636	0	0	0	0	0	0	0	0.0507535
Zm00001d044523	0	0	0	0	0	0	0	0
Zm00001d030301	17.7186	19.7347	15.9945	18.565	19.721	21.3643	9.21882	14.1095
Zm00001d015880	5.36479	6.39777	4.15295	4.40355	5.94258	3.82798	3.71727	1.62411
Zm00001d025913	18.8998	24.8037	23.4586	23.569	20.8253	23.9507	13.5804	25.9858
Zm00001d021574	41.6387	45.5226	30.0247	44.3358	36.6021	34.9174	97.1445	65.1674
ZeamMt020	0	0	0	0	0	0	0	0
Zm00001d045931	0	0	0	0	0	0	0	0
ENSRNA049476935	0	0	0	0	0	0	0	0
Zm00001d037901	0.0492183	0.147641	0	0.0500404	0	0.103459	0.0495635	0
Zm00001d049393	0	0	0	0	0	0	0	0
Zm00001d003539	37.3074	42.7667	45.9069	55.5949	39.7574	37.9177	42.476	72.3744
Zm00001d024034	5.16792	7.33283	9.14771	12.8103	8.67722	9.56995	10.1605	12.2316
Zm00001d039459	0	0	0	0	0	0	0	0
Zm00001d047394	0.0492183	0	0	0	0	0.103459	0	0.0507535
Zm00001d026961	0.147655	0.0984273	0.392847	0.300242	0	0	0	0
Zm00001d052415	1.27967	0.836632	1.17854	0.850687	0.999195	0.982859	2.87469	1.11658
Zm00001d004010	0	0	0	0	0	0	0	0
Zm00001d012882	14.5686	16.0436	6.90288	11.4092	14.0413	15.3119	23.047	19.2356
Zm00001d010537	14.9624	13.1893	10.0456	13.2107	15.4612	11.7426	9.56576	19.0833
Zm00001d028102	37.0614	36.8118	26.2085	37.18	11.2541	12.5185	8.92144	14.3632
Zm00001d026580	4.92183	4.92136	3.31114	5.30428	3.99678	4.19008	5.60068	4.61856
Zm00001d003886	0	0	0	0	0	0	0	0
Zm00001d033100	0	0.0984273	0.112242	0.0500404	0.105178	0.155188	0	0.15226
Zm00001d010695	0	0	0	0	0	0	0	0
Zm00001d012129	0	0.0492136	0	0	0	0	0	0
ENSRNA049459267	0	0	0.0561209	0.0500404	0.0525892	0	0	0.304521
Zm00001d006577	0	0	0.0561209	0	0.0525892	0.206918	0.148691	0.203014
Zm00001d024196	0	0	0	0	0	0	0	0
Zm00001d032403	0	0	0	0	0	0	0	0
Zm00001d022289	0	0	0	0	0	0	0	0
Zm00001d001812	26.0857	22.1461	12.066	19.2155	43.3335	61.1959	8.971	9.94768
ENSRNA049447618	0	0	0	0	0	0	0	0
Zm00001d008545	10.0897	9.05531	10.5507	17.5141	8.15133	5.89716	11.2014	8.67884
Zm00001d040247	0	0	0	0	0	0	0	0
Zm00001d001891	0	0	0	0	0	0	0	0
Zm00001d043988	15.3069	10.6794	38.1061	54.9444	97.1323	108.942	253.716	91.407
Zm00001d007307	3.4945	4.97058	2.07647	5.50444	2.20875	3.36241	2.82512	4.82158
Zm00001d049565	1.13202	0.688991	0.224484	0.550444	0.788838	0.93113	1.13996	1.21808
Zm00001d022385	0	0	0	0	0	0	0	0.0507535
Zm00001d043045	164.635	180.122	139.348	232.438	17.5122	34.7622	358.295	465.358
Zm00001d021149	0	0	0	0	0.0525892	0	0.0495635	0
Zm00001d038768	1.67342	2.36225	0.168363	0.100081	0.946606	0.672483	2.92425	1.06582
Zm00001d035351	0	0	0	0	0	0	0	0
Zm00001d035922	1.23046	2.36225	1.45914	3.85311	2.20875	3.05204	1.58603	3.40048
Zm00001d007985	0	0	0	0	0	0	0.0991271	0
Zm00001d008150	0	0	0	0	0	0	0	0
Zm00001d022907	0	0	0	0	0	0	0	0
Zm00001d039240	0	0	0.0561209	0.100081	0.0525892	0.155188	0.0991271	0
Zm00001d007048	28.0544	26.5262	11.1119	14.0113	31.8691	26.8476	17.2481	20.3521
Zm00001d000907	0.29531	0.295282	0.392847	0.200162	0	0	0	0
Zm00001d039860	34.8958	39.5186	21.5504	31.6756	38.5479	34.6587	29.4903	39.2324
Zm00001d019835	0	0	0	0	0	0	0	0
Zm00001d046043	0	0	0	0	0	0	0	0
Zm00001d046184	39.8668	36.4181	94.1709	109.839	132.683	173.19	31.572	46.8454
Zm00001d034792	0	0	0	0	0	0	0	0
Zm00001d035818	36.9137	39.2233	26.2085	37.4803	28.7663	28.7616	46.1437	41.7193
Zm00001d011162	176.743	197.544	95.125	96.2277	165.498	155.706	125.148	103.791
Zm00001d002658	9.99131	9.99037	7.63245	8.85715	7.15213	5.22467	21.7088	15.6828
Zm00001d031364	24.363	35.237	16.3873	5.30428	14.8827	27.727	5.74937	2.43617
Zm00001d004559	22.099	21.4079	13.469	25.1203	21.7719	23.4852	5.15461	7.20699
Zm00001d023054	0	0	0	0	0	0	0	0
Zm00001d048039	0	0	0	0	0	0	0	0
Zm00001d034711	2.90388	2.75596	2.24484	1.95158	2.99758	2.79339	0.644326	1.62411
Zm00001d043119	7.53039	7.43126	3.81622	5.65456	9.57123	9.05265	5.45199	7.46076
Zm00001d041826	1.13202	0.935059	0.673451	0.700565	0.525892	0.362106	2.72599	1.31959
Zm00001d020658	19.2936	15.0594	16.8924	16.8636	20.6676	14.9498	5.89806	16.0381
Zm00001d013909	0	0	0	0	0	0	0.0495635	0.15226
Zm00001d021015	3.14997	4.18316	3.19889	3.95319	3.31312	2.74166	1.58603	2.13165
Zm00001d045456	0	0	0	0	0	0	0	0
zma-MIR171m	0	0	0	0	0	0	0	0
Zm00001d018419	6.15228	4.47844	5.21925	4.954	3.26053	1.70707	3.61814	5.68439
Zm00001d034388	51.4331	59.8438	71.8348	53.1929	89.5068	118.409	23.9392	93.4879
Zm00001d010085	0	0	0	0	0.210357	0.0517294	0	0
Zm00001d004736	0	0	0	0	0	0	0	0
ZeamMp065	0	0	0	0	0	0	0	0
Zm00001d010700	0.196873	0.935059	4.71416	9.6578	0.473303	0.465565	5.45199	11.2673
Zm00001d017516	0	0	0	0	0	0	0	0
Zm00001d010948	0	0	0.0561209	0.0500404	0	0	0	0
Zm00001d017007	0	0	0	0	0	0	0	0
Zm00001d038706	6.79212	2.36225	1.17854	4.15335	5.67963	7.50077	3.46945	4.66932
Zm00001d029426	41.5894	41.2902	22.9535	34.7781	40.1781	39.0557	36.677	25.6305
Zm00001d009919	4.77417	3.98631	4.04071	5.65456	2.52428	2.79339	3.37032	6.14117
Zm00001d025550	0	0	0	0	0	0	0	0
Zm00001d037191	5.26635	4.13395	3.25501	4.7038	4.20714	4.34527	8.27711	7.20699
Zm00001d052668	2.26404	3.19889	3.36726	6.40517	2.31392	1.86226	4.16334	4.77083
Zm00001d020737	5.56166	7.9234	2.80605	3.15254	5.99517	6.88001	2.62687	3.40048
Zm00001d021984	0	0	0	0	0	0	0	0
Zm00001d015932	18.0631	19.6362	17.0046	21.017	17.5648	17.7432	17.6446	22.23
Zm00001d027030	0	0	0	0	0	0	0	0
Zm00001d035844	20.967	20.8174	13.1884	16.063	20.7201	19.502	18.4872	17.5099
Zm00001d002737	18.26	19.7839	18.6883	27.1219	19.721	16.5534	26.3678	30.0968
Zm00001d031251	0	0	0	0.150121	0	0	0.0495635	0.101507
Zm00001d037112	0.836711	1.0827	0.897935	1.45117	1.26214	1.29324	0.941707	1.87788
Zm00001d044390	7.92414	8.90767	1.79587	5.80469	2.05098	1.29324	18.9828	7.05473
Zm00001d040104	0.0984365	0.0492136	0.112242	0.0500404	0	0	0	0
Zm00001d024968	0	0	0	0	0	0	0	0
Zm00001d010914	6.05385	5.36429	7.96917	8.30671	5.88999	6.25926	8.82231	9.33864
Zm00001d053472	0	0	0	0	0	0	0	0
Zm00001d024494	0	0	0	0	0	0.0517294	0	0
Zm00001d018378	15.9959	17.6185	12.8517	14.1114	13.9361	12.8289	22.7001	19.8446
Zm00001d003303	0	0	0	0	0	0	0	0
Zm00001d042751	0.590619	0.442923	0.112242	0	0.210357	0.258647	0.0495635	0.203014
Zm00001d024906	21.4099	26.3293	5.16313	9.40759	12.9895	17.8467	15.7612	16.3934
Zm00001d046949	12.7475	14.6657	9.31608	11.209	19.9313	18.1053	22.254	30.2998
Zm00001d022552	0.147655	0	0.61733	0.550444	0	0.103459	0.941707	1.82712
Zm00001d045027	17.0295	17.7661	23.1779	26.9217	11.3067	12.3633	18.4376	29.9953
Zm00001d000552	0.0492183	0	0	0.0500404	0	0	0	0
Zm00001d016850	17.1772	17.3232	27.6676	21.3172	8.51945	7.44904	40.0969	24.6154
Zm00001d012930	9.25303	9.94116	16.8363	16.5634	10.4653	7.19039	11.5483	20.6567
ENSRNA049471660	0.0492183	0.147641	0.0561209	0.350283	0.105178	0.0517294	0.247818	0.406028
Zm00001d030799	0	0	0	0	0	0	0	0
Zm00001d006987	0	0	0	0	0	0	0	0
Zm00001d031508	0	0	0	0	0	0	0	0
Zm00001d013003	0.393746	0.246068	5.44373	3.90315	0.105178	0.103459	8.32668	11.8256
Zm00001d008078	0	0	0	0	0	0	0	0
Zm00001d023401	0	0	0	0	0	0	1.04083	0.203014
Zm00001d011774	0	0	0	0	0	0	0	0
Zm00001d042881	0.541401	0.492136	0	1.40113	0	0	0	0.0507535
Zm00001d052606	0	0	0	0	0	0	0	0
Zm00001d029057	0	0	0	0	0	0	0	0
Zm00001d007014	0	0	0	0	0	0	0	0
Zm00001d026970	0	0	0	0	0	0	0	0
Zm00001d028992	27.6607	37.3532	53.5955	29.774	25.7687	24.9336	55.0651	34.8676
Zm00001d039825	2.80544	2.75596	0.392847	1.40113	5.04856	5.37986	2.5773	2.48692
Zm00001d007521	0	0	0	0	0	0	0	0
Zm00001d052278	0	0	0	0	0	0	0	0
Zm00001d009013	1.91951	1.47641	2.80605	4.25343	3.47089	3.41414	5.05548	5.02459
Zm00001d033990	1.57498	1.8209	93.2169	45.6869	5.15374	4.19008	211.686	123.686
Zm00001d034243	0	0	0	0	0	0	0	0
Zm00001d006209	0	0	0	0	0	0	0	0
Zm00001d039871	27.0208	25.3942	31.4838	31.1251	24.1384	19.9676	66.5638	73.897
Zm00001d045154	29.2849	33.1208	17.9026	27.5222	20.5098	20.8987	23.7905	30.8074
Zm00001d007575	0.836711	1.18113	0.673451	1.30105	2.52428	1.55188	1.33822	2.23315
Zm00001d022197	3.4945	3.10046	2.69381	3.05246	3.10276	2.37955	4.2129	4.31404
ENSRNA049996794	0	0	0	0	0	0	0	0
Zm00001d039641	13.3874	9.79352	12.9639	13.3107	16.2501	13.9152	12.6883	15.226
Zm00001d025019	0	0	0	0	0	0	0	0
Zm00001d027123	0	0	0	0	0	0	0	0
Zm00001d053708	0	0	0	0	0	0	0	0
Zm00001d020500	66.6415	70.3263	66.7278	92.875	35.6555	52.8675	52.1904	86.1794
Zm00001d053940	0	0	0	0	0	0	0	0
Zm00001d043578	0.0492183	0	0.0561209	0.150121	0	0.103459	0.0495635	0.101507
Zm00001d029124	11.5663	13.1893	29.239	36.4794	15.2509	13.0875	14.076	29.64
Zm00001d002500	8.95772	5.95485	30.3053	25.7208	45.3845	39.8317	26.2191	21.3672
Zm00001d016469	381.442	377.912	466.141	639.266	369.124	627.737	497.42	382.681
Zm00001d036718	26.7747	25.5911	15.6577	12.2599	15.7768	22.3471	5.60068	6.29343
Zm00001d048499	0.0984365	0.0492136	0.0561209	0	0.157768	0	0.346945	0
Zm00001d021376	14.5686	15.6007	10.9436	17.7143	14.8827	18.933	13.4813	14.2617
Zm00001d032139	19.0967	19.1933	2.86217	19.6659	20.4046	19.3985	9.46664	12.0793
Zm00001d047596	0.196873	0.344496	0	0.200162	0.210357	0.206918	0.198254	0.406028
Zm00001d053766	0.29531	0.344496	0.336726	0.550444	0.946606	0.362106	0.297381	0.101507
Zm00001d038353	0	0	0	0	0	0	0	0
Zm00001d025145	0	0	0	0	0	0	0	0
Zm00001d030527	1.91951	2.46068	2.02035	2.50202	2.31392	2.12091	2.37905	5.22761
Zm00001d041161	1.96873	1.57484	0.280605	0.500404	2.47169	2.48301	1.0904	0.710548
ZemaCp104	0	0	0	0	0	0	0	0
Zm00001d050831	2.1656	3.39574	5.16313	8.95723	1.26214	1.86226	3.91552	8.17131
Zm00001d026442	1.37811	2.1654	1.62751	3.45279	1.41991	1.65534	1.23909	4.4663
Zm00001d034863	1.87029	1.72248	2.91829	3.60291	3.4183	4.60392	2.72599	7.05473
ENSRNA049445254	0	0	0	0	0	0	0	0
Zm00001d005502	33.6653	42.6682	26.8819	35.6788	42.3869	38.9005	56.8494	39.8922
Zm00001d013199	0.0984365	0.393709	0	0.100081	0.210357	0.258647	0.297381	0.15226
Zm00001d004282	0	0	0	0	0	0	0	0
Zm00001d032461	7.53039	4.6753	0.168363	7.85634	11.9903	10.4493	6.09632	2.53767
Zm00001d043062	6.54603	4.38001	1.57139	2.80226	1.99839	2.79339	0.991271	1.77637
ZeamMt001	0	0	0	0	0	0	0	0
Zm00001d011019	0	0	0	0	0	0	0	0
Zm00001d023905	0	0	0	0	0	0	0	0
Zm00001d024210	0	0	0	0	0	0	0	0
Zm00001d029839	2.707	1.87012	0.729572	2.15174	1.31473	2.37955	1.78429	4.66932
Zm00001d003370	0	0	0.112242	0	0	0	0.594763	0.355274
Zm00001d042308	27.5622	30.7585	62.7993	67.6546	37.4961	28.5029	35.884	46.4902
Zm00001d042047	0	0	0	0.0500404	0	0	0	0
Zm00001d026618	0.442964	0.196855	0.0561209	0.0500404	0.105178	0.0517294	0.346945	0.304521
Zm00001d052102	0	0	0	0	0	0	0.0991271	0.0507535
Zm00001d005076	0	0	0.0561209	0	0	0	0	0
Zm00001d023387	1.6242	1.57484	75.7072	37.6304	0.525892	0.310377	50.3566	31.7717
Zm00001d041439	2.11639	2.26383	0.561209	2.3519	0.473303	0.413835	6.9389	4.31404
Zm00001d002089	111.332	115.898	70.1512	79.1139	116.117	125.082	61.9049	64.4061
Zm00001d028415	12.5014	12.3034	11.1681	13.8111	12.5688	13.6048	9.81358	14.9723
Zm00001d049630	0	0.147641	0.168363	0.150121	0	0	0.198254	0.406028
Zm00001d011145	8.81007	8.51396	9.54056	12.7103	10.5704	10.9149	17.0994	18.0175
Zm00001d047657	0	0	0	0	0	0	0	0
ENSRNA049996982	0	0	0	0	0	0	0	0
Zm00001d022171	0	0	0	0	0.0525892	0	0.0495635	0.101507
Zm00001d037616	18.6537	20.6205	12.9639	23.7191	19.9839	13.1393	20.3211	30.4013
Zm00001d039964	0	0	0	0	0	0	0	0
Zm00001d026903	0	0	0	0	0	0	0	0
Zm00001d039498	6.54603	9.0061	9.09159	10.6086	4.20714	6.05234	11.1022	7.15624
Zm00001d015376	189.441	184.502	237.953	272.47	173.965	181.777	262.439	215.651
Zm00001d013070	0	0	0	0	0	0	0	0.0507535
Zm00001d007631	0	0	0	0	0	0	0	0
ENSRNA049454282	0	0	0	0	0	0	0	0
Zm00001d004234	0.541401	0.344496	0	0	0	0	0.396508	0
Zm00001d045095	0	0.0492136	0	0	0	0	0	0
Zm00001d016131	26.1841	28.8392	28.1727	33.1267	26.505	25.7095	39.6508	34.7154
Zm00001d032824	0	0	0	0.0500404	0	0	0	0
Zm00001d042366	0.344528	0.147641	0	1.35109	0.210357	0.206918	0.297381	1.06582
Zm00001d029741	13.5842	12.894	8.36202	18.1146	14.0939	15.7257	12.4404	19.3878
Zm00001d030363	0.0984365	0	0	0	0	0.0517294	0	0.0507535
ENSRNA049467775	0	0	0	0	0	0	0	0
Zm00001d001319	0	0	0	0	0	0	0	0.101507
Zm00001d038204	28.4974	27.7565	17.6781	20.1663	21.509	19.502	28.9451	24.1079
Zm00001d029586	0	0	0	0	0	0	0	0
Zm00001d015984	2.707	1.96855	1.96423	3.05246	3.26053	3.56933	2.67643	4.41555
Zm00001d021932	12.2553	10.7286	7.12736	7.60614	18.1959	16.7603	5.05548	9.18638
Zm00001d001215	0	0	0	0	0	0	0	0
Zm00001d009328	0.29531	0.54135	0.0561209	0.250202	0.157768	0.155188	1.88341	0.253767
Zm00001d002573	12.4522	18.7504	11.5609	19.866	15.356	15.3119	37.3213	28.5234
Zm00001d020573	0	0	0	0	0	0	0	0
Zm00001d036407	0	0	0	0	0	0	0.0991271	0.0507535
Zm00001d003254	20.967	18.4551	13.3568	16.063	12.7266	15.0015	8.52493	15.3783
Zm00001d011550	0	0.0984273	0.280605	0.100081	0.105178	0.103459	0	0.101507
Zm00001d036246	6.64447	9.39981	7.2396	6.75545	9.15052	8.06979	3.17207	1.4211
Zm00001d027868	1.77186	2.90361	1.01018	1.65133	0.894016	1.08632	0.0495635	1.01507
ENSRNA049476127	0.147655	0.0492136	0.224484	0.400323	0.0525892	0.258647	0.0495635	0
Zm00001d053351	6.10307	6.54541	6.1733	7.40598	2.05098	1.55188	1.48691	2.68993
Zm00001d053922	0	0	0	0	0	0	0	0
Zm00001d027467	0	0	0	0	0	0	0	0
Zm00001d041993	62.7041	59.1056	80.2529	83.7176	63.8433	83.0775	89.9578	105.821
ENSRNA049468120	0	0	0	0	0	0	0	0
Zm00001d022125	5.70932	6.15171	4.93864	8.50687	5.20633	6.41445	8.22755	8.47583
Zm00001d002699	0	0	0	0	0	0.0517294	0	0
Zm00001d012285	0.492183	0.147641	0.448968	0.450364	0	0.206918	4.95635	2.08089
Zm00001d030595	0	0	0	0	0	0	0	0
Zm00001d034128	0	0	0	0	0	0	0	0
Zm00001d037177	0	0	0	0	0	0	0	0
ENSRNA049997149	0	0	0	0	0	0	0	0
Zm00001d050150	34.7481	41.5363	25.0299	29.1735	30.081	25.6061	39.7995	28.5234
Zm00001d026420	0	0	0	0	0	0	0	0
Zm00001d045685	13.3382	11.8605	1.0663	4.25343	10.2549	23.4334	0.346945	2.63918
Zm00001d027248	1.03358	0.590564	0.448968	0.600485	1.15696	0.827671	0.247818	0.406028
Zm00001d036866	2.31326	3.14967	7.29572	4.20339	0.999195	0.724212	25.2278	23.8541
Zm00001d008562	0	0	0	0	0	0	0	0.0507535
Zm00001d046324	0	0	0	0	0	0	0	0
ENSRNA049442701	0	0	0	0	0	0	0	0
Zm00001d053818	0.935147	0.836632	1.12242	1.15093	2.52428	3.1555	11.1022	8.12055
Zm00001d019028	0.0492183	0.0984273	0	0	0	0	0.0495635	0
Zm00001d025774	0.935147	1.27955	0.673451	0.850687	0.578481	0.620753	0.991271	0.304521
Zm00001d005833	1.37811	2.31304	1.01018	2.20178	0.578481	0.155188	0.446072	0.862809
Zm00001d053417	0	0	0	0	0	0	0	0
Zm00001d046526	0.0492183	0	0	0.0500404	0	0	0.0495635	0
Zm00001d022160	13.5842	15.3054	8.47426	12.3099	10.9386	11.1218	20.0237	21.6717
Zm00001d052992	1.67342	1.72248	0.897935	0.900727	1.63027	1.44842	0.793017	0.812055
Zm00001d028278	0	0	0	0	0	0	0	0
Zm00001d049769	0.639837	1.32877	1.62751	4.00323	0.736249	0.620753	4.01465	6.03966
ENSRNA049997262	0	0	0	0	0	0	0	0
Zm00001d052911	5.80776	5.36429	3.81622	6.05489	11.1489	12.8289	12.0935	15.7843
Zm00001d004885	4.5773	4.3308	1.29078	4.60372	8.67722	9.25957	4.01465	4.21254
Zm00001d028606	73.6797	75.6906	57.8046	39.682	48.4347	39.6247	99.3253	71.4101
Zm00001d049231	0	0	0	0	0	0	0	0
Zm00001d029213	0	0	0	0	0	0	0	0
ENSRNA049446356	0	0	0	0	0	0	0	0
Zm00001d003629	0	0	0	0	0	0	0	0
Zm00001d053844	0	0	0	0	0	0	0	0
Zm00001d041099	0	0	0	0	0	0	0	0
Zm00001d038147	136.285	128.743	117.068	111.09	125.636	119.702	129.41	88.9708
Zm00001d053674	13.4366	13.583	12.6272	16.7135	14.0939	14.0187	19.0324	21.1134
Zm00001d024692	0	0	0	0	0	0	0	0
Zm00001d001702	0	0	0	0	0	0	0	0
Zm00001d023195	0	0	0	0	0	0	0	0
Zm00001d013061	20.4748	24.2131	11.5609	12.8604	27.2938	24.468	16.6534	20.9104
Zm00001d027214	0	0	0	0	0	0	0	0
Zm00001d023463	0	0	0	0	0	0	0	0
Zm00001d019541	0	0	0.0561209	0.100081	0.157768	0.569024	0.0991271	0.659795
Zm00001d024611	0	0	0	0	0	0	0	0
Zm00001d036175	6.89056	6.44699	6.67839	36.7296	5.20633	18.9847	0.594763	47.0485
Zm00001d005315	26.2826	39.2233	15.8261	18.7651	45.2267	60.5234	245.141	72.0699
Zm00001d004755	0	0	0	0	0.0525892	0	0	0
Zm00001d039038	10.0897	11.4176	13.918	21.067	14.4094	10.6563	17.6942	17.5099
Zm00001d010627	6.29994	9.54745	4.88252	8.40679	2.57687	2.22437	6.83977	8.32357
Zm00001d025162	0	0	0	0	0	0	0	0
Zm00001d015015	0	0.0492136	0	0	0	0	0.198254	0
Zm00001d029976	10.9265	11.3684	37.0959	45.5868	17.67	15.9844	72.0654	70.6996
Zm00001d053264	0	0	0	0	0	0	0.0495635	0.0507535
Zm00001d032470	6.7429	7.33283	10.214	19.1154	10.3075	10.139	12.5396	15.3275
Zm00001d046132	0.442964	0.0984273	0	0.200162	0.473303	0.724212	0.0991271	0.203014
Zm00001d030487	0	0	0	0	0	0	0	0
Zm00001d033173	0	0	0	0	0	0	0	0
Zm00001d026465	10.5819	10.2857	9.76504	13.661	10.4127	9.82859	18.6359	39.5369
Zm00001d030888	122.603	108.368	91.87	124.3	124.373	119.133	137.489	166.065
Zm00001d019856	9.10538	8.90767	8.75487	9.10735	13.7258	10.708	8.4258	8.8311
Zm00001d045435	45.9699	49.9026	93.273	77.2624	46.857	41.6939	195.776	101.659
Zm00001d026193	1.42733	1.03349	0.336726	0.700565	1.05178	0.672483	0.545199	0.710548
Zm00001d014138	87.6085	80.9072	39.2285	55.795	70.4695	93.1647	78.4095	75.9779
Zm00001d028668	18.2108	15.0594	7.46409	3.15254	6.25811	7.39731	1.33822	1.5226
Zm00001d037405	0	0	0	0	0	0	0	0
Zm00001d021880	0.0492183	0	0	0	0	0	0	0
Zm00001d027383	6.64447	7.23441	3.81622	3.55287	7.20472	3.56933	3.32076	4.61856
Zm00001d047738	0.29531	0.147641	0.336726	1.25101	0.262946	0.517294	1.0904	3.85726
Zm00001d044367	15.2577	14.4688	13.3007	15.7627	14.1991	15.4671	15.9099	21.6717
Zm00001d041103	0	0	0	0	0	0	0	0.0507535
Zm00001d011913	128.361	139.176	71.7226	84.6183	108.86	113.65	69.835	67.2483
Zm00001d008831	0	0	0	0	0	0	0	0
Zm00001d013158	0	0	0	0	0	0	0	0
Zm00001d042564	0.0984365	0.0984273	0.0561209	0.300242	0	0	0	0
Zm00001d029384	0	0	0	0	0	0	0	0
Zm00001d034801	1.47655	1.87012	0.224484	0.600485	1.41991	0.517294	0.793017	0
Zm00001d011666	0	0	0	0.100081	0.0525892	0	0.0495635	0
Zm00001d039222	16.242	14.4688	9.09159	9.25747	27.9249	20.9504	7.13715	12.8914
Zm00001d049480	2.1656	1.4272	0	2.15174	3.47089	3.31068	4.01465	10.1507
Zm00001d006591	0.196873	0.344496	0.336726	0.550444	0	0	35.1406	10.1507
Zm00001d024082	20.6717	23.6225	29.0706	25.7708	12.9895	16.9673	18.9333	12.2316
Zm00001d003735	0	0	0.0561209	0	0	0	0	0
Zm00001d048857	5.36479	6.10249	3.08665	8.0565	8.57204	8.48363	10.4083	9.99843
Zm00001d048458	0.344528	0.246068	0.61733	0.700565	0.736249	0.569024	0.545199	0.456781
Zm00001d001647	0	0	0	0	0	0	0	0
Zm00001d006512	12.3538	10.0396	17.9587	23.7191	10.2023	10.5528	15.9099	36.441
Zm00001d015574	0	0	0	0	0	0	0	0
Zm00001d001478	0	0	0	0	0	0	0	0
Zm00001d001877	5.80776	6.88991	4.93864	7.40598	6.41588	5.7937	17.3472	10.1507
Zm00001d038816	0	0	0	0	0	0	0	0
Zm00001d046655	0.29531	0.147641	0.224484	0.150121	0.262946	0.465565	0.495635	0.304521
Zm00001d020983	27.1685	34.4988	52.5853	53.5432	25.6109	22.5023	47.9775	81.7638
ENSRNA049477514	0	0	0	0	0	0	0	0
Zm00001d012834	2.01795	2.5099	1.68363	3.35271	2.68205	4.86257	2.32949	4.21254
Zm00001d005219	0	0	0	0	0	0	0	0
Zm00001d037069	0.196873	0.590564	0.505088	0.850687	0.368124	0.362106	0.297381	0.15226
ZeamMp039	0	0	0	0	0	0	0	0
Zm00001d010773	0	0	0	0	0	0.0517294	0	0
Zm00001d032942	0	0	0	0	0	0	0	0
Zm00001d026009	0	0	0	0	0	0	0	0
ENSRNA049454767	0	0	0	0	0	0	0	0
Zm00001d016954	0	0	0	0	0	0	0	0
Zm00001d036121	0	0	0	0	0	0	0	0
Zm00001d043653	5.75854	6.8407	8.5865	6.85553	2.62946	3.36241	14.9186	20.9104
Zm00001d008749	3.59293	4.62608	18.1832	14.912	3.10276	2.53474	0.991271	2.03014
Zm00001d011276	2.46091	3.98631	3.03053	4.75384	2.68205	2.12091	6.83977	7.56227
Zm00001d035766	0.0492183	0.0492136	0	0	0.105178	0.0517294	0.0495635	0
Zm00001d033894	0	0	0	0	0	0	0	0
Zm00001d033967	0.639837	0.639777	3.19889	1.75141	1.36732	1.03459	4.7581	1.11658
Zm00001d048787	25.9872	29.6266	39.3408	46.3874	21.8245	21.7781	47.1845	62.579
Zm00001d026644	0	0	0	0	0	0	0	0
Zm00001d007481	0	0	0	0	0	0	0	0
Zm00001d006733	0	0	0	0	0	0	0	0
Zm00001d026874	2.1656	2.55911	0.61733	0.450364	3.05017	3.10377	0.396508	1.06582
Zm00001d038702	0	0	0	0	0	0	0	0
Zm00001d029422	42.1308	44.1446	44.6161	47.6385	51.0641	38.1246	83.9606	66.3855
Zm00001d044020	1.67342	1.52562	0.112242	0.650525	0	0	0	0
Zm00001d051799	12.2553	12.9924	38.2184	42.8346	15.619	26.5372	10.7057	22.6868
Zm00001d001147	0	0	0	0	0	0	0	0
Zm00001d017512	16.0452	20.7189	16.0506	17.7143	19.5632	17.019	19.2307	18.9818
Zm00001d023700	0.935147	0.246068	1.17854	0.750606	0	0	3.71727	16.5456
Zm00001d046155	0.0984365	0.442923	0.280605	0.450364	3.78642	3.46587	0.892144	3.29897
Zm00001d050508	0	0	0	0	0	0	0	0
Zm00001d036369	0	0	0	0	0	0	0	0
Zm00001d041189	0	0	0	0	0	0	0	0.0507535
Zm00001d023085	0	0	0	0	0	0	0	0
Zm00001d027309	162.519	145.623	103.992	117.095	176.963	162.999	94.6168	115.819
Zm00001d017591	0	0.0492136	0.336726	0	0	0	0.198254	0.101507
Zm00001d042345	14.2733	12.6971	1.96423	1.40113	9.15052	9.00092	12.1431	3.65425
Zm00001d053549	0	0	0	0	0	0	0	0
Zm00001d041822	0	0	0	0	0	0	0.0495635	0
Zm00001d013658	9.30225	9.94116	9.31608	5.85473	14.2517	10.3976	5.60068	14.2617
Zm00001d020909	0.0984365	0.147641	0	0.150121	0	0.155188	0	0.101507
Zm00001d045452	0	0	0	0	0	0	0	0
Zm00001d011166	43.9027	39.1248	36.198	37.9807	43.2283	34.0897	45.3506	34.9184
Zm00001d010054	88.0023	98.0828	69.4216	91.5239	72.0998	78.4218	64.73	56.9454
Zm00001d034796	9.59756	10.3841	6.959	10.7086	10.8334	7.81114	13.9274	16.5456
Zm00001d041603	5.06948	6.29935	4.09683	3.95319	3.78642	3.93144	4.51028	7.20699
Zm00001d017733	0	0	0	0	0	0	0	0
Zm00001d026144	31.4013	34.2527	16.6679	23.4689	23.8229	24.8819	35.3884	32.0254
Zm00001d041918	21.3607	24.0655	28.0605	30.6748	18.8795	17.8984	46.9367	43.851
Zm00001d026083	0.0984365	0.0492136	0	0	0.0525892	0	0	0.0507535
Zm00001d011108	5.26635	5.65957	1.96423	2.05166	7.25731	5.58678	6.44326	2.9437
Zm00001d050251	1.57498	2.85439	2.86217	2.80226	1.52509	0.724212	2.1808	3.65425
Zm00001d045397	12.7967	14.2227	16.4434	15.0121	12.3585	14.4842	13.6795	13.7542
Zm00001d019734	0	0.147641	0	0	0	0	0	0
Zm00001d043153	2.26404	3.64181	0.785693	1.50121	3.52348	2.74166	0.743453	0.710548
Zm00001d022354	13.7319	12.7955	6.56615	8.30671	14.9879	16.3982	9.21882	11.6225
Zm00001d004513	25.1013	25.0497	34.346	59.448	17.8803	18.6743	29.2425	40.2982
ENSRNA049461732	0.0984365	0.147641	0.168363	0.250202	0	0.0517294	0.0991271	0.0507535
Zm00001d033727	8.90851	9.35059	12.7395	16.9137	8.20392	7.86287	13.2335	12.7391
Zm00001d035926	67.0353	66.5368	24.8616	43.6853	62.9493	60.2131	57.9893	48.0635
Zm00001d042450	9.40069	8.90767	7.80081	9.908	11.3593	11.9495	8.971	11.2165
Zm00001d007954	7.43196	8.46475	5.78046	7.20582	15.1457	20.64	3.41988	4.72007
Zm00001d029917	0	0.0984273	0.0561209	0.0500404	0	0	0	0.253767
Zm00001d036621	0	0	0	0	0	0	0	0
Zm00001d028051	0	0	0	0	0	0	0	0
Zm00001d018453	0	0	0	0	0	0	0	0
Zm00001d009953	0	0	0	0	0	0	0	0
ENSRNA049478218	0	0	0	0	0	0	0	0.0507535
Zm00001d036845	0	0	0	0	0	0	0	0
Zm00001d036675	0	0	0	0.0500404	0	0	0.0495635	0.101507
Zm00001d042869	28.7435	31.9397	90.1302	101.082	31.1854	25.3474	337.924	255.341
Zm00001d040402	0	0	0	0	0	0	0	0
Zm00001d025959	5.85697	5.95485	0.729572	1.35109	3.26053	7.08693	0.644326	2.1824
Zm00001d038877	14.8639	18.652	11.8415	13.3107	15.7768	15.1567	9.31795	14.6678
Zm00001d003129	11.4679	12.1558	24.2442	44.636	7.99356	8.94919	43.715	56.7931
Zm00001d001816	0	0	0	0	0	0	0	0
Zm00001d023695	6.05385	4.62608	2.63768	3.30267	6.41588	5.53505	7.08759	9.84617
Zm00001d038478	30.663	32.3826	27.387	17.8644	34.3933	31.1928	8.37624	12.9929
Zm00001d053174	5.90619	5.21665	0	5.15416	4.62785	5.48332	7.58322	7.35925
Zm00001d024192	0	0	0	0	0	0	0	0
Zm00001d015004	91.4968	112.109	37.2643	69.4561	88.6128	63.5237	114.591	69.4307
Zm00001d038647	0	0	0	0.300242	0	0	0	0
Zm00001d037414	0	0	0	0	0	0	0	0
Zm00001d023537	26.4302	28.6916	42.3152	45.2365	17.1967	16.6051	30.5807	50.0937
Zm00001d012886	13.9288	16.4374	19.3617	18.1647	12.2007	7.86287	10.8049	13.3482
Zm00001d044133	53.0573	62.0584	41.0805	52.4423	40.704	42.7802	40.196	65.675
Zm00001d051527	0.935147	0.246068	0.168363	0.350283	0.0525892	0	0	0
Zm00001d049929	2.06717	1.77169	3.53562	4.75384	1.10437	1.24151	3.71727	3.45124
Zm00001d022660	0	0	0	0	0	0	0	0
Zm00001d000660	0.0984365	0.147641	0	0	0	0	0	0
Zm00001d039413	0	0	0	0	0	0	0	0
Zm00001d015649	3.74059	4.28159	5.10701	7.40598	1.99839	1.50015	2.77556	3.85726
Zm00001d012539	63.1963	46.999	45.1774	71.5077	28.9241	32.4861	67.2577	97.3451
Zm00001d011217	21.3115	19.9315	31.4838	33.2769	27.7671	22.9679	44.3594	46.3887
Zm00001d028168	0	0	0	0	0.946606	1.08632	0.0991271	0.507535
Zm00001d031749	59.4557	50.1487	70.3195	85.7192	35.8658	48.3153	67.4064	82.8804
Zm00001d022270	0	0	0	0	0	0	0	0
Zm00001d033673	0	0	0	0	0	0	0	0
Zm00001d046540	0	0	0	0	0	0	0.0495635	0
Zm00001d033843	30.8106	31.6444	61.2279	42.7345	23.3496	23.7955	49.9601	59.5846
Zm00001d027205	0	0	0	0	0	0	0	0
Zm00001d005304	0	0	0	0	0	0	0	0
Zm00001d046632	1.37811	2.36225	2.07647	3.30267	1.20955	0.982859	8.82231	11.6733
Zm00001d016230	6.34916	7.03755	5.33149	7.35594	11.4644	10.9666	17.942	8.37432
Zm00001d025662	0	0	0.112242	0.200162	0	0.206918	0	0.558288
Zm00001d010127	0	0	0	0	0	0	0	0
Zm00001d002287	0.0492183	0.196855	0.168363	0.650525	1.89321	1.55188	4.2129	1.82712
Zm00001d029336	6.49681	3.49417	3.98459	7.0557	5.62704	4.81084	6.34413	5.68439
Zm00001d020287	1.82108	3.19889	2.1326	3.95319	0	0	0	0.101507
Zm00001d026579	0	0	0	0	0	0	0	0
Zm00001d022625	5.95541	4.77372	1.96423	2.8523	4.15455	4.60392	1.28865	5.22761
Zm00001d020199	0	0	0	0	0	0	0	0
Zm00001d005506	0.787492	1.03349	0.392847	0.550444	0.315535	0.103459	0.346945	0.304521
Zm00001d037267	4.5773	6.25013	8.24978	16.113	5.04856	4.44873	7.08759	13.1959
Zm00001d005017	0.0984365	0.295282	0.112242	0.0500404	3.4183	2.84512	0.84258	1.77637
ENSRNA049997059	0	0	0	0	0	0	0	0
Zm00001d027533	55.1737	57.3831	17.4536	22.8184	16.776	12.1564	41.1377	15.4798
Zm00001d044409	1.52577	1.87012	4.99476	4.7038	2.52428	3.77625	5.45199	7.05473
Zm00001d026446	0.0492183	0.0984273	0.0561209	0.0500404	0	0	0	0
Zm00001d052747	20.1303	19.7347	11.5048	18.1647	28.5559	25.3992	28.3008	43.6987
Zm00001d014757	0.885929	1.03349	2.97441	9.25747	1.68285	2.6382	12.2918	6.14117
Zm00001d000625	0	0	0	0	0.0525892	0	0.0495635	0
Zm00001d002199	0	0	0.112242	0.0500404	0	0.465565	0.148691	1.31959
Zm00001d026207	0	0	0	0	0	0	0	0
Zm00001d011821	32.1887	40.0107	18.5199	27.1219	33.7623	31.1928	28.5486	29.9953
Zm00001d025053	0	0	0.0561209	0	0.0525892	0	0	0
Zm00001d029534	13.7319	14.4688	14.6476	19.2656	16.1449	15.0533	23.8896	25.5797
Zm00001d015451	0	0	0	0	0	0	0	0
Zm00001d047592	11.0249	13.2385	6.51003	9.40759	9.04534	10.5011	6.54239	9.44014
Zm00001d053762	15.8975	15.9944	34.1777	36.3293	14.9879	12.1047	39.5517	55.8288
Zm00001d021372	5.21714	4.6753	6.06106	5.40436	4.52267	4.9143	7.28584	7.76528
Zm00001d049023	0.0984365	0	0.61733	0	0	0.0517294	0.0495635	0.101507
Zm00001d047511	0	0	0	0	0.0525892	0	0	0
Zm00001d004950	0	0	0	0	0	0	0	0
Zm00001d036220	5.85697	5.51193	7.07124	7.25586	0	0	0	0
Zm00001d051301	0	0	0	0	0	0	0	0
ENSRNA049474661	0	0	0	0	0	0	0	0
Zm00001d013500	0	0	0	0	0	0	0.198254	0
Zm00001d045185	0	0	0	0	0	0	0	0.0507535
Zm00001d001204	0	0	0	0	0	0	0	0
ZeamMp006	0	0	0	0	0	0	0	0
Zm00001d038319	0.442964	0.492136	0.0561209	0.900727	0.63107	1.29324	1.04083	0.964316
Zm00001d014488	268.978	245.97	160.618	182.397	272.57	255.233	160.933	91.7623
Zm00001d014887	23.3787	22.8351	12.7395	15.2623	19.5632	13.3979	17.6942	16.2919
Zm00001d027791	0	0.0492136	0	0	0.0525892	0.0517294	0.0991271	0.304521
Zm00001d005568	0	0	0	0	0	0	0	0
Zm00001d009510	0.246091	0.0492136	0.112242	0.150121	0	0.206918	2.97381	2.13165
Zm00001d034628	11.96	12.1558	8.08142	10.5585	14.3043	10.3976	7.13715	8.62809
Zm00001d037847	1.96873	2.5099	2.1326	2.55206	2.05098	0.982859	3.17207	3.14671
Zm00001d032529	1.23046	0.984273	8.86711	3.45279	0.841427	0.569024	1.33822	1.4211
Zm00001d037448	18.5553	13.8782	17.0608	15.2623	33.9726	39.8317	27.1608	41.0088
Zm00001d037677	0	0	0	0	0	0	0	0
Zm00001d046482	0	0	0	0	0	0	0	0
Zm00001d049130	0	0	0	0	0	0	0	0
Zm00001d022739	0	0	0	0	0	0	0	0
Zm00001d000739	0	0	0	0	0	0	0.0495635	0
Zm00001d028996	0	0	0	0	0	0	0	0
Zm00001d052823	0	0	0	0	0	0	0	0
Zm00001d034410	1.52577	1.13191	0.224484	0.300242	0.0525892	0.0517294	0.0495635	0.0507535
Zm00001d052602	6.59525	9.54745	5.44373	7.8063	0.315535	0.155188	0.198254	0.304521
Zm00001d026118	0	0.0492136	0.561209	0	0	0	0	0
Zm00001d041944	0	0	0	0	0.0525892	0	0	0
ZemaCp099	0	0	0	0	0	0	0	0
Zm00001d020003	124.473	138.93	92.824	103.934	137.889	121.926	109.932	132.923
Zm00001d003930	0.344528	0.344496	0.729572	0.750606	1.63027	0.672483	0.892144	1.37034
Zm00001d010401	11.5663	11.0731	9.87729	10.8588	14.3569	9.41476	13.7291	12.8914
Zm00001d002003	10.2374	8.6616	7.57633	9.55771	19.3002	17.7432	6.69108	16.6471
Zm00001d044065	1.87029	2.31304	0.280605	1.35109	0.473303	0.258647	0.69389	0.355274
Zm00001d000556	17.9154	11.3191	33.5603	43.5852	54.1143	53.1261	69.6368	51.9715
Zm00001d024902	0	0	0	0	0	0	0	0
Zm00001d022556	0	0	0	0	0	0	0	0
Zm00001d032797	0	0	0	0	0	0	0	0
ENSRNA049450801	0	0	0	0	0	0	0	0
Zm00001d031562	1.27967	1.13191	1.0663	1.95158	2.945	4.29354	1.48691	2.33466
Zm00001d026989	0	0	0	0	0	0	0	0
Zm00001d053476	0	0	0	0	0	0	0	0
Zm00001d007131	0	0	0	0	0	0	0	0
Zm00001d021955	19.1459	26.3293	10.3263	13.7111	17.5648	21.1056	22.5018	27.3054
Zm00001d023914	23.8216	24.3115	30.0808	24.9201	26.7679	29.0719	51.1496	48.5203
Zm00001d039724	0	0	0	0	0	0	0	0
Zm00001d028404	14.421	10.9254	7.40796	7.95642	6.94177	8.63882	3.32076	1.67486
Zm00001d000841	0	0.0492136	0	0	0	0.0517294	0	0
Zm00001d022671	0	0	0	0	0	0	0	0
Zm00001d013737	29.1372	30.0203	27.1064	31.9758	35.077	32.8999	49.0679	43.9017
Zm00001d000671	0	0	0.0561209	0	0	0	0	0.0507535
Zm00001d022841	0	0	0	0	0	0	0	0
Zm00001d015936	0	0	0	0	0	0	0	0
Zm00001d037723	0	0	0	0	0	0	0	0
Zm00001d009059	0	0	0	0	0	0	0	0
Zm00001d047157	0.196873	0.196855	0.0561209	0.0500404	0	0	0	0.0507535
Zm00001d011645	0.935147	0.0492136	0.336726	0.450364	29.9233	38.435	0.396508	0.304521
Zm00001d007469	0	0	0	0	0	0	0	0
Zm00001d032771	0.639837	0.246068	0.897935	0.900727	0.368124	0.155188	0.495635	0.355274
Zm00001d027802	34.7481	41.0442	14.7037	24.72	17.9855	14.9498	8.12842	13.5004
Zm00001d006283	0.0492183	0.0492136	0	0	0.105178	0.413835	0	0.507535
Zm00001d022535	10.7788	12.4511	9.03547	10.9588	12.7266	9.05265	11.0031	13.3989
Zm00001d008566	0	0	0	0	0	0	0	0
Zm00001d027623	0	0.246068	0	0.0500404	0	0	0	0
Zm00001d052051	0.0984365	0.344496	0	0.0500404	0.0525892	0.0517294	0.0991271	0.304521
Zm00001d048237	0	0	0	0	0	0	0.0495635	0
Zm00001d000535	0	0	0	0	0	0	0	0.0507535
Zm00001d024443	0	0	0	0	0	0	0	0
Zm00001d036862	0	0	0	0	0	0	0	0.0507535
Zm00001d022697	0	0	0	0	0.0525892	0	0	0
Zm00001d045654	0	0	0	0	0	0	0	0
Zm00001d041271	0	0	0	0	0	0	0	0
Zm00001d000697	0.541401	0.935059	0.168363	0.250202	0.262946	0.155188	0	0.203014
Zm00001d016575	0	0	0	0	0	0	0	0
Zm00001d039141	20.8685	23.2781	19.3056	21.5674	10.0971	12.1047	31.0268	26.8993
Zm00001d041329	3.59293	2.70675	2.91829	3.85311	3.31312	3.72452	5.40243	4.92309
Zm00001d008251	0	0.0492136	0.0561209	0.200162	0	0	0	1.11658
Zm00001d037081	0	0	0	0	0	0	0.0495635	0.0507535
Zm00001d017209	1.13202	1.72248	0.224484	0.150121	1.31473	0.775942	0.346945	0.15226
ZemaCp081	0	0	0	0	0	0	0	0
Zm00001d018547	0	0	0	0	0	0	0.0495635	0
Zm00001d015955	10.6804	12.9924	10.9997	15.2123	12.4111	14.7946	13.3822	13.5004
Zm00001d003285	0	0	0	0	0	0	0	0
Zm00001d013699	4.28199	5.758	5.55597	5.50444	4.8908	5.32813	7.3354	14.7185
Zm00001d053926	41.934	58.0229	12.4588	10.4084	48.908	40.8145	16.5542	15.1245
Zm00001d025875	0.196873	0.147641	1.01018	0.150121	0	0	0.0495635	0
Zm00001d034538	13.978	16.6834	14.5914	18.4649	21.1934	27.8822	10.7057	16.6979
ENSRNA049465509	0	0	0	0	0	0	0	0
Zm00001d032639	0	0	0	0	0	0	0	0
Zm00001d025645	0	0	0	0	0	0	0	0
Zm00001d047288	0	0	0	0	0	0	0	0
Zm00001d036242	0	0	0	0	0	0	0	0
Zm00001d051758	0	0	0	0	0	0	0	0
Zm00001d013573	2.60857	2.70675	7.01512	15.5125	2.36651	2.74166	19.7263	19.6416
Zm00001d031078	0	0	0	0	0	0	0	0
Zm00001d012254	1.87029	0.246068	0.561209	3.25263	5.25892	5.43159	26.8139	27.9652
Zm00001d021936	36.077	40.7981	22.7851	35.0283	25.8739	19.6055	85.1006	66.1318
Zm00001d042362	0.196873	0.196855	0.168363	0.300242	0.262946	0.206918	0.545199	0.558288
Zm00001d021451	4.97104	4.47844	1.79587	2.20178	3.10276	3.31068	2.82512	1.92863
Zm00001d025821	0.29531	0.442923	0.392847	0.450364	0.894016	0.8794	0.545199	0.355274
Zm00001d009438	0	0	0	0	0	0	0	0
Zm00001d033558	5.21714	5.11822	69.1971	15.7627	14.5146	13.5531	82.1268	96.4823
Zm00001d029582	40.8512	47.5896	48.3763	60.9492	58.0585	49.7637	109.734	70.192
Zm00001d009837	31.1552	33.2684	23.2341	39.682	30.5543	26.1751	26.9626	34.0048
Zm00001d024728	0	0	0	0	0	0	0	0
Zm00001d040604	0.0492183	0	0	0	0	0	0	0
ZeamMp002	0	0	0	0	0	0	0	0
Zm00001d018938	33.5669	23.8194	38.1061	50.4908	112.962	115.098	53.6773	86.2301
Zm00001d020070	0	0	0	0	0	0	0	0
Zm00001d043008	0	0	0	0	0	0	0	0
Zm00001d049851	0.639837	2.31304	0.336726	0.150121	0.578481	3.00031	0.0495635	0.406028
Zm00001d043347	22.3451	22.0477	27.1625	29.674	24.6643	24.0025	33.0589	28.0667
Zm00001d035174	0	0	0	0	0	0	0	0
Zm00001d007780	0	0	0	0	0	0	0	0
Zm00001d015372	1.72264	1.96855	1.90811	3.00242	2.31392	2.22437	1.93298	3.04521
Zm00001d006314	0	0	0	0.0500404	0	0	0.0495635	0
Zm00001d037612	3.4945	3.88788	2.69381	3.85311	4.04937	3.31068	3.6677	4.31404
ENSRNA049468128	0	0	0	0	0	0	0	0
Zm00001d003389	0	0	0	0	0	0	0	0
Zm00001d040049	0.147655	0	0.112242	0.100081	0.105178	0.258647	0.0991271	0.304521
Zm00001d007005	0	0	0	0	0	0	0	0
Zm00001d052168	0.147655	0.246068	0.561209	0.350283	0	0	0	0
Zm00001d037691	0.935147	0.442923	0.729572	1.20097	0.473303	0.517294	0.297381	1.47185
Zm00001d013089	0.147655	0.0984273	0	0	0.210357	0.310377	0.0495635	0.101507
Zm00001d033201	0	0	0	0	0	0	0	0
Zm00001d045360	0	0	0	0	0.0525892	0	0.148691	0.0507535
Zm00001d034947	0	0	0	0	0	0	0	0
Zm00001d049318	0	0	0	0	0	0	0	0
Zm00001d041225	0	0.0492136	0	0.250202	0	0	0	0
Zm00001d016521	3.19919	3.14967	1.23466	2.30186	2.78723	2.68993	2.03211	1.4211
Zm00001d016014	2.51013	2.65754	0.785693	1.05085	0.578481	0.569024	6.04675	3.34973
Zm00001d005072	2.11639	2.36225	2.97441	4.15335	1.78803	1.60361	4.60941	4.92309
Zm00001d010387	0	0	0	0	0	0	0	0
Zm00001d019236	0	0	0	0	0	0	0	0
Zm00001d052106	1.18124	0.935059	2.97441	3.25263	1.36732	1.08632	2.5773	3.75576
Zm00001d026330	0	0	0	0	0	0	0	0
Zm00001d032725	12.9936	15.1086	15.8261	15.8128	16.5656	16.6569	16.5047	25.5797
Zm00001d046434	8.71163	10.2857	5.49985	8.85715	1.15696	1.34497	0.148691	0.304521
Zm00001d017987	3.44528	2.60832	0.392847	1.20097	3.57607	3.98317	7.38497	12.4346
Zm00001d048373	326.908	400.107	331.843	371.75	152.298	130.358	409.593	426.177
Zm00001d049546	0	0.0492136	0.392847	0.100081	0	0	0	0
Zm00001d001353	0	0.0492136	0	0	0	0	0	0
Zm00001d010905	0	0	0.112242	0.0500404	0	0.0517294	0	0.0507535
Zm00001d007850	0	0	0	0	0	0	0	0
Zm00001d040115	0	0	0	0	0	0	0	0
Zm00001d049781	0	0	0	0	0	0	0	0
Zm00001d043066	0	0.0492136	0	0.100081	0	0	0	0
Zm00001d025998	7.62883	7.97261	6.11718	7.10574	10.1497	8.84573	5.55112	5.58288
Zm00001d049479	21.1639	21.9493	19.1934	26.2712	27.0834	25.1922	35.6858	33.2943
Zm00001d016048	0	0	0	0	0	0	0	0
Zm00001d011959	2.31326	2.31304	1.0663	1.80145	1.78803	2.43128	0.446072	2.13165
Zm00001d041670	0.196873	0.0984273	0.561209	12.0597	11.3067	10.2942	9.11969	8.67884
Zm00001d021004	0	0	0	0	0	0	0	0
Zm00001d009688	0	0	0	0	0.894016	0.620753	0.644326	1.62411
Zm00001d035762	49.0214	49.6074	25.2544	28.3729	56.6386	48.936	35.0414	31.0611
Zm00001d008650	0	0	0	0	0	0	0	0
Zm00001d011272	15.6022	18.4551	9.25996	13.8111	19.5106	19.502	16.2073	16.1396
Zm00001d021879	15.3069	16.1913	66.335	60.4488	3.31312	3.67279	50.4061	56.6916
Zm00001d036793	0.0984365	0.0492136	0.61733	0.500404	0	0	0	0
Zm00001d044042	13.1905	14.8625	12.3466	17.364	20.1417	9.93205	14.3239	19.7431
Zm00001d038928	3.24841	4.13395	3.70398	6.15497	5.57446	5.37986	5.35286	5.07535
Zm00001d021649	16.3897	15.3054	9.70892	10.2082	19.9313	18.8812	5.60068	10.4552
Zm00001d054107	80.6687	84.992	118.696	127.803	97.6581	83.5948	121.827	157.742
Zm00001d051363	0	0	0	0	0	0	0	0
Zm00001d040943	0	0	0	0	0	0	0	0
Zm00001d032946	0.0984365	0.0492136	0.112242	0.0500404	0	0.0517294	0.148691	0
Zm00001d016307	0.0984365	0.0984273	0	0	0.105178	0.0517294	0	0.0507535
Zm00001d038812	1.27967	1.32877	1.73975	2.40194	1.99839	1.18978	1.93298	2.43617
Zm00001d013983	5.70932	6.15171	3.19889	5.10412	6.8366	5.37986	9.31795	13.5004
Zm00001d023810	0.196873	0.147641	0.0561209	0.150121	0	0.0517294	0	0
Zm00001d005253	28.3005	27.2151	17.622	20.9169	31.6587	21.2608	24.7322	38.3189
ENSRNA049451230	0	0	0	0	0	0	0	0
Zm00001d006516	0.0492183	0.196855	0.112242	0.200162	0	0.0517294	0.0495635	0
Zm00001d012735	34.8958	33.3669	36.7031	42.134	31.9216	31.1411	34.4467	49.6369
Zm00001d038891	4.28199	2.1654	19.5862	45.0364	2.05098	1.03459	34.4467	61.1579
Zm00001d032760	30.9583	32.2842	37.3204	37.2301	34.7089	28.8133	22.3036	37.4561
Zm00001d025217	0	0.0492136	0.112242	0.0500404	0	0	0.0991271	0
Zm00001d031545	27.7591	25.9848	21.9994	19.4157	22.8237	20.8987	17.9916	19.3878
ENSRNA049461002	0	0	0	0	0	0	0	0
Zm00001d002158	1.42733	0.935059	1.62751	0.900727	0.0525892	0.103459	0.297381	0.761302
Zm00001d039226	0.541401	0.639777	0.729572	1.00081	0.368124	0.465565	1.88341	1.37034
Zm00001d011662	0	0	0	0	0.0525892	0	0.198254	0.101507
Zm00001d020158	5.31557	5.11822	5.66822	6.40517	6.10035	5.01776	6.64151	5.98891
Zm00001d026775	0.0492183	0	0	0	0	0	0.0991271	0.558288
Zm00001d043619	87.9038	88.0924	122.231	103.033	92.2415	75.5767	172.58	193.726
Zm00001d006348	24.6584	27.5596	30.3614	26.8717	28.03	27.0028	18.1403	30.1983
Zm00001d033795	39.2762	39.3709	36.4786	38.0307	43.2809	43.401	34.1493	51.87
Zm00001d036531	0	0	0	0	0	0.0517294	0	0.101507
Zm00001d028747	0	0	0	0	0	0	0	0
Zm00001d046684	2.01795	2.11619	1.68363	3.30267	0.210357	0.103459	0.198254	0.15226
Zm00001d004784	0.147655	0.442923	0.224484	0.850687	0.368124	0.258647	0.793017	0.862809
Zm00001d031150	0.344528	0.344496	0.336726	0.800646	0	0	0	0
Zm00001d026721	0	0	0	0	0	0	0	0
Zm00001d018064	0	0	0	0	0	0	0.0495635	0
Zm00001d051595	71.4649	61.7139	46.9732	48.3891	61.6871	77.9045	34.4467	48.5711
Zm00001d037290	1.96873	1.27955	2.69381	5.60452	1.63027	0.93113	1.13996	2.28391
Zm00001d052404	5.02026	5.26586	1.96423	3.30267	6.67883	5.84543	5.25374	5.32911
Zm00001d019852	0	0	0	0	0	0	0	0
Zm00001d045371	0	0	0	0	0	0	0	0
Zm00001d051637	0.541401	0.54135	0.112242	0.250202	0	0	0.892144	0.15226
Zm00001d046136	5.80776	5.51193	9.54056	12.9104	3.10276	4.50046	15.6125	22.1793
Zm00001d012361	3.34684	2.46068	1.73975	1.85149	2.31392	3.1555	4.7581	3.50199
Zm00001d029972	0	0	0	0	0	0	0	0
Zm00001d053745	0.787492	1.18113	0.280605	0.200162	0.68366	0.206918	0.346945	0.406028
Zm00001d023627	0	0	0	0	0	0	0	0
Zm00001d025166	17.3248	21.7032	18.0709	23.9693	17.6174	19.0364	72.4123	37.6591
Zm00001d010463	6.39837	8.41553	1.45914	2.30186	14.1991	8.74227	5.94763	5.1261
Zm00001d014528	7.03821	7.13598	0.729572	1.10089	0.68366	0.93113	0.148691	0.203014
Zm00001d004854	0	0	0.0561209	0	0	0.258647	0	0
Zm00001d012629	0	0.0984273	0.0561209	0	0	0	0.0495635	0.355274
Zm00001d001706	0	0	0	0	0	0	0	0
Zm00001d010195	3.10075	3.10046	0.897935	1.55125	3.05017	3.1555	0.545199	0.761302
Zm00001d025108	0.541401	0.984273	0.673451	0.650525	0.68366	0.517294	1.18953	0.507535
Zm00001d017577	0	0	0	0	0	0	0	0
Zm00001d033600	4.33121	5.80721	3.7601	9.60776	8.51945	9.05265	6.3937	9.18638
Zm00001d019398	2.46091	4.57687	3.87235	5.95481	5.46928	9.3113	1.68516	4.16178
Zm00001d035476	0.29531	0.442923	0.448968	1.45117	0.210357	0.310377	1.28865	1.57336
Zm00001d022203	32.9762	29.725	28.0605	37.8806	52.7996	62.8513	35.9336	26.4933
ZeamMp160	0	0	0	0	0	0	0	0
Zm00001d052996	0.344528	0.393709	0.336726	0.500404	0.210357	0.155188	0.644326	0.812055
Zm00001d046522	0	0	0	0	0	0	0	0
Zm00001d028823	0.393746	1.0827	0.841814	0.450364	0.262946	0.310377	0.148691	0.203014
Zm00001d036736	13.4858	12.0081	15.321	3.85311	1.84062	2.94858	7.08759	4.26329
Zm00001d046644	0.639837	0.688991	0.505088	0.300242	0.262946	0.517294	1.28865	1.16733
Zm00001d028787	13.3382	18.2583	22.6729	42.0339	19.721	11.6391	20.8167	29.6908
Zm00001d003617	4.08512	4.18316	5.33149	8.45683	8.36168	6.98347	7.38497	6.59795
Zm00001d006388	25.1505	24.7052	32.4379	35.2284	22.5082	18.6226	12.3909	26.341
Zm00001d046874	0	0	0	0	0	0	0	0
Zm00001d032250	4.97104	5.46271	4.20907	3.70299	3.73383	3.31068	5.00592	4.97384
Zm00001d023653	0.246091	0.0984273	1.12242	0.750606	0.157768	0.620753	1.88341	1.47185
Zm00001d005763	1.03358	1.13191	0.168363	0.750606	0.525892	0.827671	0.84258	1.06582
Zm00001d041750	58.3729	66.0447	110.053	140.664	43.1231	43.5562	66.7621	123.28
Zm00001d019607	0	0	0	0	0	0	0	0
Zm00001d006711	21.4592	30.5617	5.72434	9.15739	14.8302	11.4839	13.3822	13.8557
Zm00001d013943	3.19919	2.80518	1.68363	4.35351	2.57687	4.19008	8.87187	4.31404
Zm00001d052499	0	0	0	0	0	0	0	0
Zm00001d011931	0.984365	0.787418	0.841814	1.85149	1.78803	1.03459	1.28865	1.31959
ENSRNA049469054	0	0	0	0	0	0	0	0
Zm00001d035252	0	0	0	0	0	0	0	0
Zm00001d032986	0	0	0	0	0	0	0	0
Zm00001d038025	0	0	0	0	0	0	0	0.0507535
Zm00001d026655	0.196873	0.147641	0	0.300242	0	0.103459	0.148691	0.101507
Zm00001d029480	0	0	0	0	0	0	0	0
Zm00001d021689	0.787492	0.836632	1.0663	1.35109	1.63027	2.68993	0.793017	2.43617
Zm00001d028458	0.738274	0.639777	0.841814	1.00081	12.0429	10.1907	10.9535	12.2823
Zm00001d022564	0.885929	0.738205	0.448968	0.300242	0.63107	0.413835	2.32949	0.406028
Zm00001d009878	15.3069	16.2897	7.18348	9.6578	16.7234	14.1739	6.83977	6.90247
Zm00001d010619	0	0	0	0	0	0	0.892144	0.253767
Zm00001d049384	0.196873	0.0492136	0.0561209	0.150121	0.157768	0.155188	0.0495635	0.15226
Zm00001d009477	0.0492183	0.0492136	0	0	0.157768	0	0	0
ZemaCp030	0	0	0	0	0	0	0	0
Zm00001d009648	0.147655	0.246068	0.112242	0	0.0525892	0.103459	0.0495635	0.0507535
Zm00001d000564	0	0	0	0	0	0	0	0
Zm00001d027738	5.61088	4.57687	4.60192	6.50525	0	0	0	0
Zm00001d047383	0	0.0492136	0	0	0	0	0	0
Zm00001d041880	58.619	54.824	27.8921	30.8249	24.2436	26.382	11.1022	13.9064
Zm00001d018977	2.11639	1.57484	3.92847	5.30428	1.84062	1.34497	1.23909	1.72562
Zm00001d021103	0	0	0	0	0	0	0	0
Zm00001d024367	0	0	0	0	0	0	0	0
Zm00001d025435	2.31326	3.19889	0.897935	1.85149	1.36732	2.48301	2.13123	3.29897
Zm00001d037528	0.0492183	0	0	0	0	0	0	0
Zm00001d032449	25.3474	25.0497	14.2547	19.866	25.085	24.9336	13.6795	15.0738
Zm00001d034577	0	0	0	0	0	0	0.148691	0
Zm00001d048668	0	0	0	0	0	0	0	0
ENSRNA049471974	0	0	0	0	0	0	0	0
Zm00001d012172	0	0	0	0	0	0	0	0
ENSRNA049474541	0	0	0	0	0	0	0	0
Zm00001d051814	0.196873	0.0984273	0.112242	0.350283	0.105178	0.155188	0.743453	0.609042
Zm00001d046465	0	0	0	0	0	0	0	0
ENSRNA049451559	0	0	0	0	0	0	0	0
ZemaCt155	0	0	0	0	0	0	0	0
Zm00001d003176	35.2895	36.3689	29.5757	33.3269	31.9216	33.0034	30.7294	19.6923
Zm00001d053855	6.34916	5.26586	4.93864	7.65618	4.57526	4.08663	2.42861	3.04521
Zm00001d031037	28.3497	30.9062	74.9776	79.264	0	0	0	0.101507
Zm00001d036010	9.54834	14.3704	12.3466	14.1114	4.68044	5.48332	15.1169	13.7542
Zm00001d038071	5.46323	6.98834	7.52021	7.40598	5.8374	8.12152	7.53366	10.709
Zm00001d001501	0	0	0	0	0	0	0	0
Zm00001d026132	0	0	0	0	0	0	0	0
Zm00001d045162	0	0	0	0	0	0	0	0
Zm00001d049976	0	0	0	0	0	0	0	0
Zm00001d019742	0	0	0	0	0	0	0	0
Zm00001d014290	4.28199	2.06697	0	1.75141	4.52267	4.86257	3.51901	4.97384
Zm00001d043463	0	0	0	0	0	0	0	0
Zm00001d047214	6.64447	7.87418	13.5251	15.6126	20.4046	15.0533	13.7291	20.7582
Zm00001d053785	0	0	0	0	0.210357	0.465565	1.68516	2.38541
ENSRNA049997143	0	0	0	0	0	0	0	0
Zm00001d049213	0	0	0	0	0	0.0517294	0	0
Zm00001d015170	0	0.0492136	0	0	0	0	0	0
Zm00001d053000	0	0	0	0	0	0	0	0
Zm00001d044692	28.0052	34.0558	30.5859	36.1292	35.077	36.7796	54.173	45.0691
Zm00001d021099	0	0	0	0	0	0	0	0
Zm00001d043195	38.1442	39.0756	39.6214	35.2785	42.2817	34.7105	77.3191	64.0509
Zm00001d052933	1.96873	2.70675	3.31114	4.7038	3.20794	2.79339	2.27992	4.56781
Zm00001d018495	5.26635	5.51193	2.30096	2.8523	5.57446	3.77625	3.71727	4.97384
Zm00001d001258	0	0	0	0	0	0	0	0
Zm00001d048606	68.6103	72.787	5.10701	50.741	73.1516	74.2835	62.6483	65.472
Zm00001d029231	32.927	22.2938	32.2134	17.6643	18.9321	20.7435	16.4551	14.211
Zm00001d016698	6.34916	5.06901	3.36726	7.3059	2.47169	4.08663	9.91271	13.1451
Zm00001d042160	0	0	0.0561209	0	0.525892	1.03459	0.396508	0.456781
Zm00001d029769	0	0	0	0	0.0525892	0	0.0495635	0
Zm00001d024633	34.3051	28.8392	34.0093	58.197	106.546	80.6979	89.4622	113.84
Zm00001d003820	0	0	0	0	0	0	0	0
Zm00001d030202	0	0	0	0	0	0	0	0
Zm00001d004744	0.196873	0.492136	0.448968	0.550444	0.262946	0.620753	0.297381	0.355274
Zm00001d018163	2.75622	2.36225	5.49985	3.30267	2.78723	3.00031	2.42861	3.14671
Zm00001d047806	4.52808	5.61036	3.4795	7.00565	2.83982	2.01745	6.69108	7.00398
Zm00001d045774	0.147655	0.0492136	0	0.0500404	0	0.0517294	0	0
Zm00001d047248	0	0	0.61733	0	0	0	0	0
Zm00001d025685	0	0	0	0	0	0.0517294	0	0
Zm00001d031975	15.4053	19.9807	11.7854	12.1098	16.4604	17.9501	13.283	20.5044
ENSRNA049997483	0	0	0	0	0	0	0	0
Zm00001d006863	0	0	0	0	0	0	0	0
Zm00001d012764	0.0984365	0	0	0	0	0	0.247818	0.0507535
Zm00001d015058	15.8483	16.7819	18.2954	21.5174	12.8318	16.5017	20.6184	34.9184
Zm00001d032651	0.639837	0.935059	0.561209	1.25101	0.63107	1.13805	1.13996	1.37034
Zm00001d005892	0	0	0	0	0	0	0.0991271	0.101507
Zm00001d046420	4.13433	5.11822	3.14277	4.7038	6.36329	7.5525	8.62406	12.7391
Zm00001d011027	0	0	0	0	0	0	0	0
Zm00001d004718	0	0	0	0	0	0	0	0
Zm00001d003245	4.47886	5.51193	5.44373	10.4084	7.36249	7.70769	10.9535	6.59795
Zm00001d051268	17.817	18.5043	14.2547	17.314	18.301	22.6575	19.2802	25.123
Zm00001d005811	0.344528	0.246068	4.43355	2.6021	0.210357	0.155188	3.1225	3.90802
Zm00001d018587	0	0	0	0	0	0	0	0
Zm00001d003865	0.0492183	0.246068	0	0.0500404	0	0	0	0
Zm00001d042125	1.52577	1.57484	1.57139	2.90234	1.41991	1.24151	0.396508	0.862809
Zm00001d040699	0	0	0	0	0	0	0	0
Zm00001d051848	5.02026	6.98834	6.34167	9.30751	8.7824	12.9841	9.11969	16.5456
Zm00001d037041	0	0	0	0	0	0.0517294	0	0
Zm00001d051447	8.71163	13.4353	7.18348	10.3584	20.1417	25.813	27.706	27.8129
Zm00001d051678	17.2264	16.8311	11.4487	14.5117	24.0859	24.3128	46.6889	43.851
Zm00001d051206	32.4841	35.8275	3.81622	4.50364	48.3821	80.6462	12.4404	17.9667
Zm00001d005358	8.31789	9.69509	4.88252	4.55368	19.6684	21.416	6.9389	10.4552
Zm00001d039181	65.2142	70.8676	23.683	35.1284	34.183	49.2464	22.0062	20.6567
Zm00001d052039	0.492183	0.344496	0.112242	0.250202	0.157768	0.258647	0.0991271	0
Zm00001d001327	0	0	0	0	0	0	0	0
Zm00001d021993	2.85466	4.87215	2.4132	3.1025	4.52267	5.53505	5.05548	7.10548
Zm00001d035589	1.18124	1.32877	0.168363	0.0500404	4.57526	3.87971	1.18953	0.659795
Zm00001d047868	1.47655	1.96855	1.0663	3.35271	2.26134	2.94858	2.32949	3.45124
Zm00001d014081	0.246091	0.147641	0.168363	0.0500404	0.262946	0.362106	0.446072	0.609042
Zm00001d034209	0	0	0	0	0	0	0	0
Zm00001d008761	0	0	0	0	0	0	0	0
Zm00001d047467	3.24841	2.41147	1.62751	1.50121	2.83982	2.2761	3.07294	2.79144
Zm00001d002890	1.52577	1.91933	2.74993	4.35351	1.36732	1.55188	2.62687	4.51706
Zm00001d006243	0.147655	0.147641	0.448968	0.400323	0.157768	0.103459	1.73472	0.913562
Zm00001d041932	0.246091	0.196855	0.61733	0.650525	0.315535	0.465565	0.545199	0.558288
Zm00001d008239	5.90619	6.64384	9.20383	13.8111	7.88838	7.08693	7.53366	15.5813
Zm00001d040573	0	0	0	0	0	0	0	0.101507
Zm00001d032576	4.13433	3.49417	4.77028	6.95561	5.73222	9.88032	5.15461	4.77083
Zm00001d015161	0	0	0	0	0	0	0	0
Zm00001d031497	0	0	0	0	0	0	0	0
Zm00001d049741	0	0	0	0	0	0	0	0
Zm00001d022366	13.8303	15.3547	7.96917	11.9096	13.8835	13.9152	10.3092	14.8708
Zm00001d031898	14.5194	15.6992	8.36202	16.063	19.3002	19.2951	19.9245	14.3632
Zm00001d017947	0.590619	0.54135	0.448968	0.300242	1.10437	1.81053	0.396508	1.11658
Zm00001d010008	5.02026	4.82294	4.71416	7.15578	0.368124	1.08632	3.17207	0.812055
Zm00001d025095	0	0	0	0	0	0	0	0
Zm00001d013604	0	0	0	0	0	0	0	0
Zm00001d034305	0	0	0	0	0	0	0	0
Zm00001d042171	0	0	0	0	0	0	0	0
Zm00001d046903	0	0.0984273	0.0561209	0.0500404	0.0525892	0.0517294	0	0.15226
Zm00001d010347	0	0	0	0	0	0	0	0
Zm00001d016726	0	0	0	0	0	0	0	0
Zm00001d007966	15.8975	14.272	5.72434	8.50687	10.8334	11.8978	11.4987	10.5567
Zm00001d034987	0	0	0	0	0	0	0	0
Zm00001d009614	0	0	0	0	0	0	0	0
Zm00001d027657	0	0	0	0	0	0	0	0
Zm00001d013049	24.5599	26.7722	15.6577	21.5674	23.6651	21.9333	31.6711	25.6813
Zm00001d021439	2.1656	1.87012	1.40302	1.80145	2.68205	1.91399	1.04083	0.964316
Zm00001d029630	0.246091	1.32877	0	0.0500404	0.0525892	0	1.58603	0.101507
Zm00001d048415	23.0341	25.8372	20.5403	25.1703	30.081	34.3483	30.1346	40.4505
Zm00001d040089	0	0	0	0	0	0.258647	0	0.304521
Zm00001d003349	3.34684	2.95282	1.17854	1.65133	13.9887	13.3979	1.68516	8.78035
Zm00001d003474	0.0984365	0.246068	0.168363	0.300242	0	0	0.0495635	0.0507535
Zm00001d007740	0	0.0492136	0.505088	0.100081	0	0	0	0
Zm00001d053429	0	0	0	0	0	0	0	0
Zm00001d009105	0	0	0	0	0	0	0	0
Zm00001d043387	22.1482	26.6246	30.1931	37.4803	30.3966	27.6235	49.6627	53.4434
Zm00001d007908	96.0741	118.851	47.5906	54.5941	102.444	85.9743	86.5875	17.5607
Zm00001d044210	0	0	0	0	0	0	0	0
Zm00001d017294	0	0	0.0561209	0	0	0	0.0991271	0
Zm00001d022308	7.57961	7.87418	19.5301	16.5634	9.57123	7.44904	8.47537	8.32357
Zm00001d019293	0	0	0	0	0	0	0	0
Zm00001d023062	0.196873	0.0984273	0.0561209	0.300242	0.578481	0.8794	0.446072	0.253767
Zm00001d031921	0	0	0	0	0	0	0	0
Zm00001d010066	6.00463	7.33283	2.86217	1.85149	3.20794	4.75911	0.396508	1.37034
Zm00001d031352	0	0	0	0	0	0	0	0
Zm00001d011154	212.623	241.737	124.925	135.559	251.797	284.202	44.9046	39.0802
Zm00001d043905	167.441	183.173	64.1462	74.9105	128.16	121.616	74.0479	84.7075
Zm00001d038060	0.541401	0.836632	0.392847	1.00081	0.420714	0.103459	1.93298	0.456781
Zm00001d029542	0.196873	0.295282	0.448968	1.35109	0.525892	0.413835	3.02338	1.57336
Zm00001d014612	0.738274	1.03349	0.336726	0.250202	0.525892	0.465565	0.148691	0.101507
Zm00001d018035	0.590619	0.393709	0.0561209	0	0.0525892	0	0.247818	0.0507535
Zm00001d013115	0.0492183	0.0984273	0	0.200162	0	0	0	0
Zm00001d046442	122.111	126.085	100.064	128.053	108.597	98.1825	76.08	72.1714
Zm00001d051910	16.1436	22.0969	14.1425	18.9153	18.8795	19.6055	18.4872	31.1119
Zm00001d004866	0.0492183	0.147641	0.0561209	0.100081	0	0	0	0.0507535
Zm00001d011095	3.74059	4.3308	1.01018	1.80145	5.8374	4.0349	0.396508	1.01507
Zm00001d027596	6.05385	5.65957	4.65804	5.90477	16.8811	14.6912	20.7671	23.6511
Zm00001d019765	9.25303	8.16947	10.3824	16.4132	9.729	9.51822	12.4404	11.318
Zm00001d008356	6.49681	7.33283	11.3364	12.7103	8.62463	8.794	8.37624	19.8954
Zm00001d039730	2.1656	1.77169	0.505088	0.500404	1.52509	1.60361	1.38778	2.89295
Zm00001d052458	12.8952	16.8311	9.82117	17.7143	17.5122	13.9669	32.2163	29.843
Zm00001d006128	11.3202	11.9097	7.46409	14.4116	13.7258	14.2773	10.4579	16.1396
Zm00001d045145	240.923	214.129	62.5749	86.4198	113.067	108.166	111.072	36.238
Zm00001d028499	0	0	0	0	0	0	0	0
Zm00001d041376	0.0984365	0.246068	0.841814	1.20097	0.157768	0.155188	2.52774	1.72562
Zm00001d050813	0	0	0	0	0	0	0	0
Zm00001d047716	0	0.0492136	0	0.250202	0.0525892	0.155188	0.247818	0.304521
Zm00001d040500	0.984365	0.836632	2.35708	1.25101	0.894016	0.672483	2.72599	2.99445
Zm00001d031471	0.590619	0.885846	0.280605	0.450364	1.05178	1.03459	0.247818	0.304521
Zm00001d023578	12.2061	13.583	9.54056	11.7095	13.9361	11.2253	15.3647	14.211
Zm00001d049124	0	0	0	0	0	0	0	0
Zm00001d050770	0.0492183	0.0492136	0	0.0500404	0	0	0	0
Zm00001d054028	0	0	0	0	0	0	0	0
Zm00001d036598	8.26867	8.31711	3.81622	4.50364	10.7808	10.0355	3.02338	3.19747
Zm00001d047123	0	0	0	0	0	0	0	0
Zm00001d018056	0.393746	0.295282	0.841814	1.50121	0.578481	1.24151	0.0991271	1.97938
Zm00001d014267	0	0	0.448968	0.200162	0	0	0	0.710548
Zm00001d037757	31.795	33.3669	7.12736	7.70622	26.9783	19.3468	8.67362	10.0492
Zm00001d003924	5.80776	6.25013	9.48444	6.65537	1.26214	3.5176	26.4174	31.8224
Zm00001d004407	5.1187	7.48047	8.75487	8.0565	12.4111	14.7946	13.1839	22.027
Zm00001d025154	0	0	0	0	0	0	0	0
zma-MIR399g	0	0	0	0	0	0	0	0
Zm00001d042197	0	0	0	0	0	0	0	0
Zm00001d053979	8.81007	8.12025	9.59668	13.1106	11.9903	8.58709	9.5162	10.8612
Zm00001d045019	0	0.0492136	0	0	0	0	0	0
Zm00001d004808	0	0	0	0	0.0525892	0	0	0
Zm00001d038437	0.787492	0.442923	0.224484	0.450364	0.0525892	0	0	0.0507535
Zm00001d053252	0	0	0	0	0	0	0	0
Zm00001d026486	3.98668	2.5099	2.02035	4.55368	5.78481	6.00061	2.97381	2.43617
Zm00001d038838	14.667	7.72654	5.83658	9.50767	25.9791	17.3811	12.0439	18.1697
Zm00001d005701	0	0	0	0	0	0	0	0
Zm00001d004246	0	0	0	0	0	0	0	0
Zm00001d001395	0	0	0	0	0.0525892	0	0	0
Zm00001d011685	2.9531	1.72248	2.1326	4.30347	0.788838	1.24151	2.5773	3.705
Zm00001d039016	17.2756	23.0812	15.8261	16.9637	13.0421	9.6734	41.3856	22.23
Zm00001d048992	0.0492183	0.0984273	0	0.150121	0.0525892	0.155188	0.0991271	0.0507535
Zm00001d001299	0	0	0	0	0	0	0	0
Zm00001d039507	0	0	0	0	0	0	0.0495635	0
Zm00001d036234	0	0	0	0	0	0	0.0991271	0.507535
Zm00001d022881	0.147655	0.0492136	0.168363	0.100081	0	0	0.247818	0
Zm00001d048911	0	0	0.112242	0	0	0	0	0
Zm00001d007159	0	0	0	0	0	0	0.0495635	0
Zm00001d018101	0	0	0	0	0	0	0	0
Zm00001d016659	12.5014	20.4237	13.918	20.8168	36.865	34.1932	15.4638	16.4441
Zm00001d046970	0.492183	1.03349	1.29078	1.55125	0.420714	0.517294	0.69389	0.913562
Zm00001d049057	0	0	0	0	0	0	0	0
Zm00001d000881	0	0	0	0	0	0	0	0
Zm00001d035855	0	0	0	0	0	0	0	0
Zm00001d014723	0.885929	0.442923	2.02035	3.35271	0.578481	0.724212	1.04083	1.11658
Zm00001d032002	0	0	0	0	0	0	0	0
Zm00001d043401	17.7678	18.3567	15.7139	20.8668	10.9911	16.3982	13.3326	15.8351
Zm00001d021058	22.0006	28.3963	7.29572	4.80388	60.7931	59.2819	5.79893	11.9778
Zm00001d026949	0	0	0	0	0	0	0	0
Zm00001d033368	49.3659	53.3968	26.9381	40.7829	50.9589	31.6584	41.336	51.7178
Zm00001d020615	6.29994	8.61239	5.10701	8.50687	7.67802	8.84573	13.9769	13.7542
Zm00001d044906	0.492183	0.0492136	0.448968	1.65133	0.105178	0.8794	18.1403	16.9517
Zm00001d014116	105.426	119.343	35.244	56.946	106.651	103.562	24.3357	22.1285
Zm00001d042552	2.36248	4.6753	2.02035	1.45117	0	0	0	0
Zm00001d009031	0	0	0	0	0	0	0	0
Zm00001d025027	25.8888	35.6307	27.2748	29.8741	27.0834	26.5889	50.0592	41.3641
Zm00001d002615	7.92414	11.9589	7.01512	8.75707	13.1999	14.2773	16.4055	16.1396
Zm00001d019331	0	0	0	0	0.0525892	0	0	0
Zm00001d001563	0.0984365	0	0	0.100081	0	0.0517294	0.0495635	0
Zm00001d022751	0	0	0	0	0	0	0.0495635	0.0507535
Zm00001d000751	0	0	0	0	0	0	0	0
Zm00001d029520	0.442964	0.492136	0.448968	0.400323	0.420714	0.258647	0.346945	0.0507535
Zm00001d044494	0.0984365	0.0492136	0	0.150121	0.210357	0.155188	0.0991271	0.253767
Zm00001d017410	0	0	0	0	0	0	0	0
Zm00001d002104	88.2976	86.0255	80.9264	101.832	136.259	153.895	135.308	174.998
ENSRNA049476473	0	0	0	0	0	0	0	0
Zm00001d040737	0	0	0	0	0	0	0	0
Zm00001d047030	40.359	41.9792	28.4533	35.2284	38.2849	36.5727	44.4089	47.6067
Zm00001d041984	0	0	0	0	0	0	0	0
Zm00001d035000	1.18124	0.688991	5.78046	3.05246	0.841427	1.50015	16.4055	23.6004
Zm00001d024390	0	0	0	0	1.20955	1.7588	1.93298	2.9437
Zm00001d045550	19.6381	25.5419	13.6935	14.3616	20.7201	21.2091	22.5018	18.5758
Zm00001d008703	0	0	0	0	0	0	0.0495635	0
Zm00001d013778	7.62883	7.43126	6.1733	5.75465	7.15213	6.10407	3.27119	4.66932
Zm00001d049426	0	0	0	0	0	0	0	0
Zm00001d050239	0	0	0	0	0	0	0	0
Zm00001d031460	0	0	0.0561209	0	0	0.206918	0.495635	0.355274
Zm00001d034733	116.303	116.39	169.092	142.365	129.843	111.684	174.563	215.398
Zm00001d050761	0	0	0	0	0	0	0	0
Zm00001d039669	0	0	0.112242	0	0	0	0.0495635	0
Zm00001d011435	0	0	0	0	0	0.103459	0.0495635	0.0507535
Zm00001d051553	5.1187	6.20092	4.37743	7.8063	16.5656	16.7086	8.62406	10.303
Zm00001d023119	0	0	0	0	0	0	0	0
Zm00001d021826	4.52808	5.21665	4.26519	4.30347	3.8916	4.0349	4.26246	5.22761
Zm00001d028039	0.29531	0.836632	0.168363	0.400323	0.473303	0.672483	1.13996	0.558288
Zm00001d025456	0	0	0	0	0	0	0	0
Zm00001d053836	0.689056	0.590564	0.280605	0.100081	0.420714	0.672483	0.346945	0.964316
Zm00001d016441	29.9739	35.1385	11.2803	7.45602	5.78481	7.96633	5.40243	14.82
Zm00001d004121	0.787492	1.27955	0.168363	0.500404	1.4725	1.03459	0.297381	0.15226
Zm00001d026043	0	0	0	0	0	0	0	0
Zm00001d016224	0	0	0	0	0	0	0	0
Zm00001d005399	0.147655	0.0984273	0.280605	0.200162	0.105178	0	0.148691	0.355274
Zm00001d026184	0.0492183	0.0492136	0.0561209	0.100081	0	0.103459	0.198254	0.101507
Zm00001d033504	7.38274	6.4962	4.93864	5.35432	17.3018	18.2088	5.79893	9.28788
Zm00001d021170	9.74522	9.25217	5.33149	6.50525	11.0437	10.2942	3.81639	5.78589
Zm00001d042907	37.8981	47.0975	28.9023	58.9476	30.2388	36.5727	45.6976	24.5139
Zm00001d012117	0	0	0	0	0	0	0	0
Zm00001d034591	12.9444	16.4374	8.97935	14.2115	15.4612	14.2773	16.6038	11.3688
Zm00001d034512	3.59293	3.10046	3.08665	3.90315	3.20794	3.20722	5.00592	7.41001
ENSRNA049460546	0	0	0	0	0	0	0	0
Zm00001d053589	18.3092	21.0634	14.5353	18.4649	24.5592	22.5023	21.0149	29.6908
Zm00001d017796	0	0	0	0	0	0	0	0
Zm00001d023045	1.23046	1.0827	0.841814	0.600485	0.262946	0.517294	0.247818	0.304521
Zm00001d039279	46.462	44.0462	34.4021	33.3769	42.755	45.0563	13.7787	24.3109
Zm00001d038097	11.2218	11.8605	6.56615	12.5101	14.1465	19.5537	10.6562	8.01905
Zm00001d039321	26.5286	27.0675	20.877	25.8208	32.2898	32.5895	37.9161	42.5822
Zm00001d039952	0	0	0	0	0	0	0	0
Zm00001d006801	0.0984365	0	0.168363	0.150121	0.105178	0.0517294	0.0991271	0.15226
Zm00001d001187	0	0	0	0	0	0	0	0
Zm00001d045276	0.147655	0.246068	0.0561209	0.0500404	0.315535	0.155188	0.0991271	0
Zm00001d012551	0	0	0.0561209	0	0.105178	0.362106	0.0991271	0.101507
Zm00001d002247	0	0	0	0	0.157768	0.155188	0.0495635	0
Zm00001d002406	1.57498	1.67326	3.98459	5.65456	2.10357	2.48301	6.34413	6.19192
Zm00001d039375	0.393746	0.147641	0.112242	0.0500404	1.68285	1.60361	1.38778	0.507535
Zm00001d045608	0.0492183	0	0	0.100081	0	0.0517294	0	0
Zm00001d013402	6.79212	6.8407	14.2547	20.8168	7.3099	7.34558	24.7818	16.7486
Zm00001d042289	194.068	181.057	91.421	125.201	87.0877	120.788	256.59	186.468
Zm00001d018912	7.13665	8.36632	6.34167	10.5585	8.2565	7.9146	5.99719	9.23713
Zm00001d012266	0	0	0	0.0500404	0	0	0.0495635	0
Zm00001d048102	43.4105	42.9635	39.2847	53.3431	59.8465	46.7117	52.7356	61.4117
Zm00001d033883	0.147655	0.442923	0.392847	0.150121	0.894016	1.18978	0.297381	2.1824
Zm00001d046580	0.0492183	0.0984273	0.280605	0	0	0	0.0991271	0
Zm00001d003262	8.71163	11.3684	7.01512	9.45763	11.2541	12.4668	21.1636	9.89692
Zm00001d009491	0	0	0	0	0.0525892	0	0	0
Zm00001d036755	0.442964	0.442923	0.0561209	0.800646	0.999195	0.569024	1.33822	1.67486
Zm00001d031789	0	0	0	0	0	0	0	0
Zm00001d009412	0	0	0	0	0	0	0	0
Zm00001d012208	0	0	0	5.40436	0	0	28.7469	10.506
Zm00001d044034	0.0492183	0.0492136	0	0	0	0	0	0
Zm00001d005295	41.9832	38.7311	35.3562	39.682	44.1223	33.5207	25.2278	42.8867
Zm00001d015689	0	0	0	0	0	0	0	0
Zm00001d027394	6.15228	7.13598	3.31114	8.95723	4.15455	3.98317	1.98254	1.37034
Zm00001d018828	5.80776	5.26586	1.73975	3.35271	4.15455	2.22437	13.7787	9.69391
ENSRNA049459156	0.196873	0.147641	0.336726	0.800646	0.420714	0.413835	0.198254	0.406028
Zm00001d046961	53.0081	45.4734	41.9223	73.1591	24.1384	18.8812	8.72318	17.1547
Zm00001d041574	0	0.0492136	0	0	0	0	0	0
Zm00001d003672	16.0944	14.6165	25.5911	31.6756	15.1983	11.4839	22.7497	21.3672
Zm00001d012846	6.25072	6.79148	11.5048	16.2631	6.52106	3.62106	4.70854	9.74466
Zm00001d025931	0	0	0.0561209	0.0500404	0	0	0	0
Zm00001d051704	0	0.0492136	0	0	0	0	0	0
ZeamMp118	0	0	0	0	0	0	0	0
Zm00001d009927	18.5061	23.9178	17.2853	18.4649	25.8213	18.9847	21.5601	35.0706
Zm00001d012676	0	0	0	0	0	0	0	0.101507
ZeamMp183	0	0	0	0	0	0	0	0
Zm00001d029393	34.8465	27.9041	26.3207	32.0259	32.7631	31.6584	44.7559	54.6107
Zm00001d026636	0.836711	1.37798	0	0.250202	0.525892	0.569024	0.0495635	0
Zm00001d031859	0	0	0	0	0	0	0	0
Zm00001d038687	0	0	0.336726	0.400323	0.105178	0.258647	3.76683	2.13165
Zm00001d035429	0	0	0	0	0	0	0	0
Zm00001d024523	10.139	13.2385	5.66822	11.7095	10.623	11.3287	21.2628	33.2435
Zm00001d045913	0.0492183	0.0492136	0	0	0.0525892	0.0517294	0	0.15226
Zm00001d053073	0	0	0	0	0	0	0	0
Zm00001d015103	16.8819	14.3212	7.2396	9.6578	17.4596	16.5534	16.0586	18.8803
Zm00001d033753	45.8714	43.0619	47.1416	51.8418	51.1167	39.5213	64.0361	77.9066
Zm00001d049332	8.46554	5.90564	2.4132	4.60372	10.2023	4.19008	4.85723	3.50199
Zm00001d020867	3.24841	3.44496	0.392847	1.00081	0.68366	1.44842	0.0495635	0.304521
Zm00001d002468	0.0984365	0	0.0561209	0.300242	0	0.155188	0	0.406028
Zm00001d050335	1.0828	1.37798	1.40302	2.20178	2.15616	1.81053	2.08167	2.48692
Zm00001d045666	0	0	0	0	0	0	0	0
Zm00001d002994	0	0	0	0	0	0	0	0
Zm00001d014414	6.29994	7.97261	6.11718	6.80549	9.46606	8.63882	10.5075	13.9064
Zm00001d020468	0.0984365	0.147641	0.0561209	0	0	0.0517294	0	0
Zm00001d002867	0	0	0	0.0500404	0.0525892	0.0517294	2.47818	1.5226
Zm00001d043127	0	0.0492136	0	0	0	0	0	0
Zm00001d012820	246.534	294.101	513.507	413.334	321.898	290.15	371.627	393.441
Zm00001d026094	0.344528	0.590564	4.77028	1.25101	0.105178	0.155188	22.8488	9.69391
Zm00001d051715	0	0	0	0	0	0	0	0
Zm00001d053754	11.4679	12.5495	25.3105	27.8225	9.729	9.51822	13.9274	16.8501
Zm00001d026522	1.52577	1.13191	1.62751	1.25101	1.36732	1.29324	1.23909	2.84219
Zm00001d018200	19.5397	21.5556	17.9587	20.8168	11.6222	17.1742	25.0792	33.7511
Zm00001d048823	14.3225	13.4353	7.57633	13.8612	14.8827	16.3465	7.23628	9.94768
Zm00001d048602	0.689056	0.442923	0.280605	0.650525	0.736249	0.569024	2.03211	0.558288
Zm00001d033074	0	0	0	0	0	0	0	0
Zm00001d030848	0.29531	0.393709	0.561209	0.350283	0.105178	0.310377	0.793017	0.507535
Zm00001d005473	5.85697	7.38205	5.61209	7.75626	12.0429	8.794	9.21882	11.0643
Zm00001d004265	0	0	0	0	0	0	0	0
Zm00001d030447	0	0	0	0	0	0	0	0
Zm00001d030678	83.5726	64.027	89.6251	114.592	61.0035	52.9709	41.1873	100.949
Zm00001d019960	1.6242	1.13191	1.45914	1.20097	2.89241	1.50015	2.52774	3.705
Zm00001d044696	7.97336	8.6616	8.02529	8.90719	8.04615	9.36303	13.7787	14.3632
Zm00001d039935	4.52808	3.44496	188.959	130.706	2.57687	4.60392	896.951	778.304
Zm00001d037138	0	0.0492136	0	0	0	0	0	0.0507535
Zm00001d045108	16.5373	17.7169	18.2393	21.6174	22.5082	20.64	19.5776	28.5742
Zm00001d015918	11.6155	14.5672	27.2187	41.7337	12.674	10.0872	191.811	92.6758
Zm00001d014405	7.67805	7.5789	0.841814	2.1017	6.8366	4.81084	1.28865	0.456781
Zm00001d031703	25.5443	25.5419	42.3152	43.8854	25.6109	22.6575	24.98	44.8153
Zm00001d011397	0.0492183	0	0	0	0	0	0	0
Zm00001d040061	0	0	0.168363	0.0500404	0	0	0	0
Zm00001d008460	0.196873	0.196855	0.112242	0.150121	0	0.0517294	0	0.101507
Zm00001d001097	0	0	0	0	0	0	0	0
Zm00001d015822	0.0492183	0.0492136	0	0.100081	0	0	0.198254	0
Zm00001d045166	0	0	0	0	0	0	0	0
Zm00001d038187	0	0	0	0.0500404	0	0	0	0.0507535
Zm00001d015603	1.18124	1.4272	1.3469	1.50121	3.05017	1.81053	5.00592	1.72562
Zm00001d049259	0	0	0	0	0	0	0	0
Zm00001d053884	0.787492	1.47641	0.673451	1.05085	0.788838	0.569024	0.84258	0.913562
Zm00001d004675	0.0984365	0.0492136	0	0	0	0	0	0
Zm00001d025371	0	0	0	0	0	0.0517294	0	0
Zm00001d003172	0.0492183	0.0492136	0.673451	0.700565	0	0	0	0.0507535
Zm00001d004845	0	0	0	0	0	0	0	0
Zm00001d012176	0	0	0.112242	0.200162	0.157768	0.103459	0.0495635	0.406028
Zm00001d009767	0	0	0	0	0	0	0	0
Zm00001d015189	0	0	0	0	0	0	0	0
Zm00001d025229	0.0984365	0.344496	0.112242	0.100081	0.473303	0.0517294	0.0991271	0.101507
ENSRNA049472502	0	0	0	0	0	0	0	0
Zm00001d025325	0	0	0	0	0	0	0	0
Zm00001d004621	0.787492	0.492136	0.112242	1.25101	0.0525892	0.103459	0.396508	0.406028
Zm00001d007224	0	0	0	0	0	0	0	0
Zm00001d021260	0	0	0	0	0	0	0.148691	0
Zm00001d048747	0	0	0	0.0500404	0	0	0	0
Zm00001d026684	0.442964	0.295282	0	0.200162	0.262946	0.362106	0.148691	0.15226
Zm00001d007441	25.0029	23.3765	17.3975	28.473	19.9313	18.3122	17.7933	24.9707
Zm00001d035561	0.29531	0.196855	0.280605	0.250202	0.473303	0.310377	0.198254	0.659795
Zm00001d008789	20.7209	26.8707	27.9482	38.0807	30.7121	31.2446	32.2659	38.1158
Zm00001d040158	0.0492183	0.0492136	1.73975	1.00081	0	0.413835	0.0495635	1.21808
Zm00001d023619	0	0	0	0	0	0	0	0
Zm00001d046775	0	0	0	0	0	0	0	0
Zm00001d050921	17.0787	18.0614	18.2954	31.7756	23.7177	14.9498	22.601	35.9335
Zm00001d050352	0	0	0	0	0	0	0	0
Zm00001d039169	3.24841	6.29935	2.80605	9.30751	2.68205	2.94858	6.69108	4.4663
Zm00001d049355	3.19919	1.67326	0.280605	1.75141	3.31312	3.20722	2.62687	2.74069
Zm00001d044086	4.28199	3.39574	23.7953	30.2744	9.729	7.29385	7.43453	15.226
Zm00001d045217	4.97104	4.42923	5.49985	7.15578	4.62785	6.05234	8.32668	10.0492
Zm00001d035256	9.54834	7.82497	14.9282	16.6134	2.20875	2.94858	0.69389	2.89295
Zm00001d032982	0	0	0	0	0.210357	0.362106	0.0495635	0
Zm00001d036513	0	0	0.168363	0.0500404	0	0	0.148691	0.203014
Zm00001d043810	0	0	0	0	0	0	0	0
Zm00001d020943	0.0492183	0.0492136	0	0.100081	0.0525892	0.155188	0.0495635	0
Zm00001d043773	2.36248	2.75596	2.18872	4.7038	1.68285	2.43128	2.52774	4.21254
Zm00001d053503	0	0	0	0	0	0	0	0
Zm00001d017801	0.29531	0.442923	0.224484	3.80307	0	0.672483	7.78148	1.47185
Zm00001d001687	0	0	0	0	0	0	0	0
Zm00001d002943	52.8112	66.5368	51.6874	76.812	81.5658	70.6624	53.3799	57.1484
Zm00001d008859	7.2843	6.74227	7.63245	8.55691	10.3075	9.77686	16.9507	17.5099
Zm00001d041649	0.0492183	0.0492136	0	0.100081	0	0	0	0
Zm00001d024042	0	0	0	0	0	0	0	0
Zm00001d049440	7.13665	6.4962	2.02035	3.45279	6.88919	6.20753	3.81639	3.09596
Zm00001d006796	0.0984365	0.0492136	0.0561209	0.0500404	0.0525892	0	0.148691	0.203014
Zm00001d031554	7.57961	7.38205	6.79063	13.2607	9.15052	8.27671	34.1493	27.6606
Zm00001d010653	0	2.5099	1.62751	2.65214	0	0	0	0
Zm00001d012617	0	0	0	0	0	0	0	0
Zm00001d035980	0	0.0492136	0.0561209	0	0	0.103459	0.346945	0.812055
ENSRNA049474492	0.29531	0.344496	1.01018	0.800646	0.368124	0.0517294	8.87187	9.23713
Zm00001d041004	1.18124	3.19889	9.31608	7.35594	0.157768	0.465565	1.83385	4.92309
Zm00001d027343	2.1656	1.62405	0.673451	1.60129	2.83982	2.01745	0.297381	0.456781
Zm00001d021840	1.82108	1.62405	1.0663	1.75141	3.26053	3.20722	2.08167	2.68993
ENSRNA049454571	0	0	0	0	0	0	0	0
Zm00001d045464	0.0492183	0.0492136	0	0.150121	0.0525892	0.0517294	0.0495635	0
Zm00001d014616	0	0	0	0	0	0	0	0
Zm00001d029546	0	0	0.0561209	0.100081	0.157768	0.206918	1.58603	0.253767
Zm00001d002115	0.393746	0.246068	0.280605	0.300242	0.0525892	0.0517294	0.0991271	0.355274
Zm00001d010062	0	0	0	0	0	0	0	0
Zm00001d023066	0	0	0	0	0	0	0	0
Zm00001d045998	0	0	0	0	0	0	0	0
Zm00001d014963	0	0	0.0561209	3.05246	0	0	0.198254	0.15226
ENSRNA049466083	0	0	0.112242	0.100081	0	0.0517294	0	0
Zm00001d026434	0	0	0	0	0	0	0	0
Zm00001d028373	12.403	13.9767	9.98953	14.0614	16.7234	18.4157	4.65897	6.49644
Zm00001d053235	0	0	0	0	0	0	0	0
Zm00001d018601	0.147655	0.344496	0	0	0.420714	0.672483	0	0
Zm00001d007659	0.0492183	0	0	0	0.157768	0.0517294	0.148691	0
Zm00001d012474	0	0	0	0	0.157768	0.0517294	0	0.0507535
Zm00001d046330	0.344528	0.393709	0	0.400323	0.105178	0.0517294	0	0.0507535
Zm00001d016159	2.11639	2.1654	2.1326	2.30186	1.99839	1.60361	2.5773	4.87233
Zm00001d011185	21.6068	17.2248	26.0962	38.4811	20.9831	20.071	30.779	50.7027
Zm00001d025360	8.46554	11.516	2.63768	2.65214	3.99678	3.41414	16.2568	3.90802
Zm00001d021225	15.2084	18.898	12.515	15.5125	13.4628	11.6391	17.8429	17.9667
Zm00001d029318	3.24841	0.984273	0	1.70137	5.04856	5.69024	0.346945	4.00952
Zm00001d012349	17.5709	18.3075	48.2079	37.4302	20.4046	13.8118	50.9513	81.3578
Zm00001d007962	81.9484	74.3126	35.1878	44.3358	69.6807	66.1619	17.149	24.1586
Zm00001d016722	25.6427	23.3273	24.7493	25.2704	19.5106	19.0882	27.9538	35.3244
Zm00001d002049	0	0	0	0	0	0	0	0
ENSRNA049473978	0	0	0	0	0	0	0	0
Zm00001d023347	0	0	0	0	0	0	0	0
Zm00001d029851	0	0	0	0.0500404	0	0	0	0.0507535
Zm00001d001838	3.29762	3.00203	1.96423	2.70218	3.31312	3.25895	1.18953	2.08089
Zm00001d038395	0.0984365	0.0492136	0.168363	0.100081	0.157768	0.0517294	1.6356	0.558288
Zm00001d001437	0	0	0	0	0	0	0	0
Zm00001d042087	5.90619	9.84273	12.7956	12.8604	3.78642	2.48301	2.13123	4.97384
Zm00001d006410	31.5981	30.2664	31.091	33.9774	41.1248	32.0722	50.3566	41.3641
Zm00001d044728	3.34684	4.13395	40.6316	19.1655	5.46928	5.63851	133.574	64.8629
Zm00001d020604	1.42733	2.26383	3.31114	5.05408	3.73383	2.74166	4.55985	3.34973
Zm00001d040070	0	0	0.0561209	0	0	0	0	0
Zm00001d023008	0	0	0	0	0	0	0	0
Zm00001d047777	4.87261	4.08473	5.72434	6.85553	3.31312	3.25895	7.3354	8.22206
Zm00001d050585	0	0	0	0	0	0	0	0
Zm00001d022362	0	0	0	0	0	0	0	0
Zm00001d019971	0	0	0	0	0	0	0.0495635	0
Zm00001d049582	9.44991	5.85642	4.09683	5.85473	9.20311	7.9146	3.56858	5.63363
Zm00001d032572	3.64215	3.74024	2.69381	5.7046	4.04937	4.24181	5.8485	5.02459
Zm00001d041936	0	0	0	0	0	0	0	0
Zm00001d008425	1.52577	2.55911	1.45914	2.05166	1.15696	2.48301	2.03211	2.33466
Zm00001d015297	16.685	17.963	3.36726	10.0081	32.0794	33.4172	16.802	18.4743
Zm00001d045875	0	0	0	0	0	0	0	0
Zm00001d017128	13.4858	14.7641	14.8159	17.5141	12.1481	11.6391	21.8575	34.7154
Zm00001d019925	0	0	0	0	0	0.0517294	0.0495635	0
Zm00001d013890	9.49913	10.7778	5.78046	8.85715	8.04615	10.8115	9.16926	10.6075
Zm00001d027288	27.6607	20.8174	13.3007	11.159	20.1943	23.7438	17.5951	22.8898
Zm00001d014177	0	0	0	0	0	0	0	0
Zm00001d045645	0.0492183	0	0	0.0500404	0.0525892	0.0517294	0.0495635	0
Zm00001d006628	59.5049	66.4384	58.3097	64.7523	80.0934	76.1457	43.6159	93.2341
Zm00001d021661	0	0	0	0	0	0	0	0
Zm00001d051202	0	0	0	0	0	0	0	0
Zm00001d038299	1.57498	1.52562	0.61733	1.40113	0.68366	0.827671	0.148691	6.14117
Zm00001d036950	176.94	149.314	5.72434	40.5327	98.184	79.6116	167.921	88.9201
Zm00001d039077	1.57498	2.41147	4.32131	5.10412	1.84062	2.22437	8.07886	8.52658
Zm00001d004220	0	0	0	0	0	0	0	0
Zm00001d032830	12.3538	15.9452	5.94882	8.10654	11.0963	11.9495	4.80766	6.44569
Zm00001d012865	41.9832	40.6505	23.1218	32.1259	45.1215	52.2985	28.9947	29.4878
Zm00001d021329	0	0	0	0	0	0.0517294	0	0
Zm00001d035570	36.3723	36.8118	15.0965	26.9217	1.99839	2.94858	0.941707	0.862809
Zm00001d030814	0	0	0	0	0	0.103459	0	0
Zm00001d012245	0.29531	0	0	0.0500404	0.315535	0.413835	0.941707	0
Zm00001d050037	0.246091	0.196855	0	0.200162	0.210357	0.258647	0.346945	0.609042
Zm00001d042697	639.198	851.15	314.951	419.038	313.116	334.896	980.268	374.865
Zm00001d005896	0	0	0	0	0	0	0	0
Zm00001d025654	1.6242	0.787418	0.112242	0.400323	2.4191	3.62106	0.892144	1.06582
Zm00001d053339	0	0	0	0	0	0	0	0
Zm00001d042535	20.4256	20.1776	39.6214	34.9782	17.0389	17.8984	31.4729	65.5735
Zm00001d028237	4.67574	4.42923	2.58156	4.35351	1.57768	2.06918	0.793017	1.01507
Zm00001d038563	0	0.0492136	5.83658	12.6102	0	0	174.067	141.653
Zm00001d044443	2.11639	1.72248	0.448968	0.800646	0.894016	0.724212	0.495635	1.11658
Zm00001d049624	0.0492183	0.196855	1.17854	0.300242	0	0.0517294	0.545199	0.355274
Zm00001d035832	0.0984365	0	0	0	0	0	0	0
Zm00001d047802	12.846	14.3212	17.3975	14.3116	16.3027	16.7603	9.41707	13.6019
Zm00001d015944	0	0	0	0.0500404	0.68366	0.93113	0.446072	1.4211
ENSRNA049467581	0	0	0	0	0	0	0	0
Zm00001d016966	0	0	0	0	0	0	0	0
Zm00001d027157	0.147655	0	0.224484	0	0.0525892	0.0517294	0.0495635	0.101507
Zm00001d009114	0	0	0	0	0.0525892	0	0	0
Zm00001d007726	0	0	0	0	0	0	0	0
Zm00001d048404	10.9265	12.6479	10.6069	12.6102	15.2509	10.9666	19.0324	16.7994
Zm00001d016613	0	0	0	0.0500404	0.0525892	0	0	0
Zm00001d021297	42.2785	48.7215	17.6781	23.7692	47.0147	42.3147	14.076	18.322
Zm00001d007113	135.252	125.347	60.33	69.6062	144.988	106.77	146.163	172.562
Zm00001d042841	18.3092	21.5556	15.2649	23.0686	18.0381	19.5537	9.66489	15.7843
ENSRNA049997295	0	0	0	0	0	0	0	0
Zm00001d005029	60.7353	68.3578	153.884	148.62	23.5074	32.0205	133.921	105.415
Zm00001d028300	0	0	0	0	0	0	0	0
Zm00001d019475	0.639837	1.03349	0	0.250202	0.262946	0.258647	0.0495635	0
Zm00001d041955	1.32889	0.984273	1.45914	3.15254	1.26214	1.29324	15.0673	7.10548
Zm00001d006947	0.0492183	0.147641	0.224484	0.350283	0.0525892	0.93113	5.20417	0.304521
Zm00001d013104	0.639837	0.492136	0	0.450364	0.63107	0.569024	0	0.355274
Zm00001d033302	0	0	0	0.100081	0	0	0	0
Zm00001d043914	9.49913	10.4333	7.74469	9.95804	13.3051	10.9666	10.0614	14.617
Zm00001d032068	0	0	0	0	0	0	0	0
Zm00001d015661	0.0492183	0	0	0	0.157768	0.206918	0	0.355274
Zm00001d049298	0	0	0	0	0	0	0	0
ZeamMp090	0	0	0	0	0	0	0	0
Zm00001d008975	5.31557	6.05328	4.20907	5.65456	3.99678	4.397	1.0904	3.40048
Zm00001d011654	0.0492183	0	0.168363	0.250202	0.105178	0.155188	0.247818	0.507535
Zm00001d050460	0	0	0	0	0	0	0	0
Zm00001d013615	8.76085	9.69509	8.5865	23.2187	4.47008	4.55219	4.90679	8.88186
Zm00001d034314	0.442964	0.393709	0	0.100081	0.210357	0.258647	0.346945	0.253767
Zm00001d044902	9.20382	9.99037	17.173	15.9629	19.0373	14.9498	26.913	33.4465
Zm00001d030553	0	0	0	0	0	0	0	0
Zm00001d014112	16.0944	19.587	17.173	17.2639	18.0907	15.8292	21.7584	23.3973
Zm00001d042556	0	0.0492136	0.112242	0.100081	0	0	2.5773	0.862809
Zm00001d032517	3.14997	2.06697	5.8927	3.60291	1.63027	3.56933	31.9685	10.709
Zm00001d040003	0	0	0	0	0	0	0	0
Zm00001d015329	9.59756	11.3191	5.78046	7.45602	15.1983	14.6912	7.97973	10.5567
Zm00001d006294	2.65779	3.88788	2.74993	4.00323	3.36571	3.72452	4.85723	7.46076
Zm00001d031239	2.21482	1.8209	2.86217	2.95238	3.20794	3.41414	1.18953	2.68993
Zm00001d014191	14.3717	13.8782	5.66822	8.10654	8.57204	10.0872	9.86315	8.7296
Zm00001d016908	22.2959	21.5556	16.6118	20.8168	50.5908	45.9357	69.7855	60.4981
Zm00001d016740	5.56166	3.19889	6.84676	8.0565	7.15213	8.01806	15.9595	28.3712
Zm00001d046118	1.0828	0.935059	0.841814	0.950767	2.62946	4.397	1.28865	4.26329
Zm00001d039091	41.5894	34.0558	70.4879	72.7587	34.3407	37.9694	27.4582	69.9383
Zm00001d009605	8.02258	8.02182	1.79587	8.00646	5.15374	4.81084	0.69389	1.87788
Zm00001d029130	7.38274	6.79148	7.12736	5.85473	4.15455	4.44873	6.04675	9.03412
Zm00001d042739	1.42733	2.95282	0.392847	0.450364	1.84062	1.96572	25.9217	0.659795
Zm00001d038327	160.747	156.056	265.845	240.094	122.322	117.736	313.44	371.211
Zm00001d048996	0	0	0	0	0	0	0	0
Zm00001d039012	3.4945	3.49417	2.86217	4.35351	3.31312	4.19008	8.57449	8.78035
Zm00001d036341	0.246091	0.590564	0.505088	1.10089	0.525892	0.620753	0.396508	0.964316
Zm00001d004242	0	0	0	0	0	0	0	0
Zm00001d026482	0	0	0	0	0	0	0	0
Zm00001d006538	0.0492183	0.0984273	0.112242	0.200162	0.157768	0.155188	0.0495635	0
Zm00001d053256	0	0	0	0	0.0525892	0	0	0
Zm00001d012924	46.0191	51.4775	51.0139	59.9484	51.2219	49.0395	30.2338	37.7098
Zm00001d011360	4.08512	2.65754	2.74993	3.25263	3.31312	2.06918	1.0904	2.23315
Zm00001d025185	27.8083	28.4947	23.2341	26.6215	26.7153	23.7955	30.3825	29.437
Zm00001d017863	8.0718	7.9234	13.5251	12.5101	13.0947	15.3119	31.8198	39.4862
Zm00001d008898	0	0	0	0	0	0	0	0
Zm00001d008497	18.4568	25.8372	17.5659	21.067	28.7137	32.9516	30.2338	30.4521
Zm00001d015225	0.147655	0.0492136	0	0.0500404	0.368124	0.103459	2.13123	0.304521
Zm00001d053561	3.34684	3.44496	3.87235	5.30428	3.05017	3.67279	5.69981	7.15624
Zm00001d019864	0	0	0	0	0	0	0	0
Zm00001d047712	0.196873	0.0984273	0.841814	1.40113	0.368124	0.310377	0.991271	1.82712
Zm00001d010578	0.984365	1.27955	0.561209	1.45117	1.20955	0.569024	4.16334	5.43062
Zm00001d019421	0	0	0	0	0	0	0	0
Zm00001d041372	0	0	0	0	0	0	0	0
Zm00001d029023	1.52577	1.32877	1.62751	1.80145	0.736249	1.08632	2.37905	3.24822
Zm00001d027511	461.618	554.342	833.957	1398.93	1471.71	1656.95	3563.87	2971.67
Zm00001d053980	0	0	0	0	0	0	0	0.0507535
Zm00001d027024	0	0	0.0561209	0.100081	0	0	0.0991271	0
ENSRNA049475356	0	0	0	0	0	0	0	0
Zm00001d017243	0	0	0	0	0	0	0	0.0507535
Zm00001d001060	0	0	0	0	0	0	0	0
Zm00001d027592	0	0	0	0	0	0	0	0
Zm00001d008921	0	0	0	0	0	0	0	0
Zm00001d008352	0	0	0	0	0	0	0	0
Zm00001d049534	0	0	0	0	0	0	0	0
Zm00001d045053	7.8257	12.0081	13.8058	15.9629	10.886	8.01806	10.7553	17.1039
Zm00001d046207	17.4725	14.9609	6.1733	10.3083	12.4636	14.6912	5.00592	2.99445
zma-MIR171c	0	0	0	0	0	0	0	0
Zm00001d039681	1.6242	0.885846	5.49985	5.55448	0.736249	0.775942	1.93298	3.34973
ENSRNA049447490	0	0	0	0	0	0	0	0
Zm00001d004862	0.246091	0.196855	0.112242	0.250202	0.105178	0.310377	0	0.0507535
Zm00001d040199	0	0	0	0	0	0	0	0
Zm00001d042625	1.67342	1.77169	2.91829	4.55368	1.20955	2.22437	5.40243	5.83665
Zm00001d047533	15.0608	17.8153	10.5507	15.8628	17.7226	20.4331	16.4055	15.8351
Zm00001d035503	6.69368	7.33283	9.59668	14.912	2.89241	1.91399	13.4813	15.4291
[truncated: 43,955 more rows]

## Sheet: Table S3
Table S3. Annotation of the commonly regulated genes in five maize inbred lines under HS
Gene−id	AF171−CK	AF171−HS	Z58D−CK	Z58D−HS	Up/Down	Orthologs	Funational annotation
Zm00001d024903	0.369116	64.1674	2.82434	301.386	Up	AT5G52640.1	heat shock protein 90.1
Zm00001d048073	0.49216	17.2412	0.888428	54.433	Up	AT2G32120.2	heat-shock protein 70T-2
Zm00001d042922	0.738232	50.294	0.0525892	154.076	Up	AT3G12580.1	heat shock protein 70
Zm00001d028588	2.87912	54.5952	3.46924	121.601	Up	AT3G09350.1	human Hsp70-binding protein 1
Zm00001d012420	2.75607	206.76	0.911713	426.829	Up	AT3G12580.1	heat shock protein 70
Zm00001d047799	1.2304	30.9855	0.705655	471.515	Up	AT5G02500.1	heat shock protein 70
Zm00001d039936	33.9342	339.571	4.24389	1161.07	Up	AT1G53540.1	HSP20-like chaperones superfamily protein
Zm00001d052194	2.19015	91.3594	0.887138	337.938	Up	AT5G51440.1	HSP20-like chaperones superfamily protein
Zm00001d025508	0.0738274	3.55735	0.0258647	72.9359	Up	AT4G10250.1	HSP20-like chaperones superfamily protein
Zm00001d044728	3.74039	29.8985	5.55389	99.2183	Up	AT5G37670.1	HSP20-like chaperones superfamily protein
Zm00001d039933	6.42259	195.036	0	37.5103	Up	AT1G53540.1	HSP20-like chaperones superfamily protein
Zm00001d039935	3.98652	159.832	3.5904	837.628	Up	AT5G59720.1	heat shock protein 18.2
Zm00001d028561	0.2953	99.8286	0.285802	1095.82	Up	AT1G53540.1	HSP20-like chaperones superfamily protein
Zm00001d028408	12.2055	640.283	5.31939	2228.05	Up	AT4G27670.1	heat shock protein 21
Zm00001d028557	3.54348	52.0233	2.68298	235.432	Up	AT1G53540.1	HSP20-like chaperones superfamily protein
Zm00001d031325	0.935096	186.628	0.235362	351.118	Up	AT4G27670.1	heat shock protein 21
Zm00001d008841	0.713646	28.8578	0.73281	259.543	Up	AT5G12020.1	17.6 kDa class II heat shock protein
Zm00001d046471	0.147648	35.9885	0.103889	115.466	Up	AT3G24500.1	multiprotein bridging factor 1C
Zm00001d004243	0.0246091	7.93803	0.0262946	32.8007	Up	AT3G25230.2	rotamase FKBP 1
Zm00001d049018	4.15871	9.54585	6.39618	19.5565	Up	AT5G27660.1	Trypsin family protein with PDZ domain
Zm00001d043912	19.4157	78.4885	18.0721	224.479	Up	AT1G68300	NA
Zm00001d033990	1.69794	69.4519	4.67191	167.686	Up	AT1G03070.1	Bax inhibitor-1 family protein
Zm00001d012710	1.03353	16.2324	0.261226	28.2801	Up	AT1G30070.2	SGS domain-containing protein
Zm00001d031436	0.0984319	30.61	0.0517294	20.0281	Up	NA	NA
Zm00001d023387	1.59952	56.6688	0.418134	41.0641	Up	AT3G10020.1	anaerobic respiration, cellular response to hypoxia, response to oxidative stress
Zm00001d003999	0.0738228	5.38991	0	3.34158	Up	AT5G47920.1	response to light stimulus
Zm00001d002584	2.65764	14.6856	2.76917	51.1218	Up	NA	NA
Zm00001d008262	1.57491	17.1675	0.912143	9.92029	Up	AT3G20070.1	titan9
Zm00001d013489	0.221468	11.1621	0.702216	18.0886	Up	AT1G03140	PRP18a is one of two paralogs (the other being PRP18b) which are highly similar to the step II splicing factors in yeast. Loss of function mutations show defects in alternative splicing, mostly intron retention events.
Zm00001d049647	1.62412	14.2527	1.43847	49.209	Up	AT3G27160.1	Ribosomal protein S21 family protein
Zm00001d004057	3.02681	16.936	1.66652	17.0697	Up	NA	NA
Zm00001d051139	16.9055	57.8314	7.27257	76.8104	Up	AT3G04500.1	RNA-binding (RRM/RBD/RNP motifs) family protein
Zm00001d019463	0.14765	6.91499	0.103889	8.84197	Up	AT1G10740.4	alpha/beta-Hydrolases superfamily protein
Zm00001d048592	386.245	2213.14	120.25	2356.98	Up	AT2G39730.1	rubisco activase
Zm00001d010791	162.537	30.9405	192.207	16.0593	Down	AT3G16360.2	a histidine-containing phosphotransmitter involved in Histidine (His)-to-Aspartate (Asp) phosphorelay signal transduction.

## Sheet: Table S4
Table S4. Primers used in this study
Gene−id	Primer Sequence (5´−3´)	Primer Sequence (5´−3´)
GAPDH	GTCACCGTCTTTGGCATCAG	AGCAGCCTTGTCCTTGTCAGT
Zm00001d047757	GATCTTGTGGCTGCAGCATG	GGTGGACTCGAATTGCAGGA
Zm00001d028408	GAGCACAAGAAGGAGGAGGG	CCTGCACGTCGATGACCTT
Zm00001d049099	AGGCTACCCGACCTTGTACT	GATGCTCACAGCTCGTCCTT
Zm00001d005460	AGTCCGAGTGGAAAAAGGACG	AAGTTGTGTCCCCACCGAAT
